# Supplementary material for: Integrated transcriptome, small RNA, and degradome analysis reveals the complex network regulating starch biosynthesis in maize
Source: BMC Genomics. 2019 Jul 11;20:574. doi: 10.1186/s12864-019-5945-1 (PMC6625009; doi:10.1186/s12864-019-5945-1)
Supplement: Supplementary file 2 — Table S1. The expression of 40 starch biosynthetic genes in the endosperm of maize inbred lines Mo17 and Ji419 at 15 and 25 DAP; Table S2. GO term and KEGG pathway enrichment of 40 starch biosynthetic genes in the endosperm of maize inbred lines Mo17 and Ji419 at 15 and 25 DAP; Table S3. Differentially expressed miRNAs in the endosperm of maize inbred lines Mo17 and Ji419 at 15 DAP; Table S4. Differentially expressed miRNAs in the endosperm of maize inbred lines Mo17 and Ji419 at 25 DAP; Table S5. Differentially expressed miRNAs and their target genes in the endosperm of maize inbred lines Mo17 and Ji419 at 15 DAP; Table S6. Differentially expressed miRNAs and their target genes in the endosperm of maize inbred lines Mo17 and Ji419 at 25 DAP; Table S7. Predicted target genes of miRNAs in the endosperm of maize inbred lines Mo17 and Ji419 at 15 and 25 DAP; Table S8. Pearson’s correlation coefficients between the expression of 35 target genes and eight key starch biosynthetic genes in the endosperm of maize inbred lines Mo17 and Ji419 at 15 and 25 DAP; Table S9. Primers used in this study. (XLSX 508 kb) [file 12864_2019_5945_MOESM2_ESM.xlsx]

## Sheet: Table S1
Table S1 The expression of 40 starch biosynthetic genes in the endosperm of maize inbred lines Mo17 and Ji419 at 15 and 25 DAP
Gene name	Gene ID	Mo17 at 15 DAP	Ji419 at 15 DAP	Mo17 at 25 DAP	Ji419 at 25 DAP
UDP-glucose pyrophosphorylase 1 (UGP1)	GRMZM2G032003	153.41	212.616	138.187	120.187
UGPa	GRMZM2G098370	0.574267	1.08298	0.111229	0.421777
brittle2 (Bt2)	GRMZM2G068506	1178.69	1771.53	1061.62	1097.89
shrunken2 (Sh2)	GRMZM2G429899	1536.46	1664.78	1663.39	1380.3
ADP glucose pyrophosphorylase small subunit embryo 1 (AGPSEMZM)	GRMZM2G106213	109.336	105.236	39.0163	43.5888
ADP glucose pyrophosphorylase small subunit leaf 1 (AGPSLZM)	GRMZM2G163437	1.40666	2.5706	0.722658	1.40736
ADP glucose pyrophosphorylase a (AGPa)	GRMZM2G027955	12.9261	17.0023	6.82022	13.6145
AGPb	GRMZM2G144002	9.06827	13.8846	5.34666	11.4695
AGPc	GRMZM2G391936	22.7986	26.4609	13.1438	18.3841
fructokinase a (FRKa)	GRMZM2G026969	2.71276	2.12171	11.1876	13.6808
FRKb	GRMZM2G072091	7.75025	21.0423	4.69819	11.4191
FRK1	GRMZM2G086845	1.56932	0.524754	4.00024	3.94125
FRK2	GRMZM2G051677	22.4408	26.9543	3.68975	3.36246
phosphoglucose isomerase a (PGIa)	GRMZM2G140614	28.5254	28.7732	26.6918	17.8636
PGIb	GRMZM2G076075	6.42936	8.32448	5.20645	6.24944
phosphohexose isomerase 1 (PHI1)	GRMZM2G065083	247.937	349.884	192.466	129.507
Sh1	GRMZM2G089713	2036.59	2627	1670.87	1464.28
sucrose synthase 1 (Sus1)	GRMZM2G152908	44.9614	110.552	25.3796	39.2939
Sus2	GRMZM2G318780	2.58541	9.32971	3.34839	14.3082
Bt1	GRMZM2G144081	1638.41	1808.46	627.642	1032.46
glucose 6-phosphate/phosphate translocator (GPT)	GRMZM2G180720	154.862	197.616	80.4779	171.591
phosphoglucomutase a (PGMa)	GRMZM2G025854	2.97845	3.49802	1.95643	1.67522
PGMb	GRMZM2G069676	10.0523	13.3605	8.65582	8.0937
isoamylase1 (ISA1)	GRMZM2G138060	162.217	243.399	78.5276	124.91
starch synthaseIIa (SSIIa)	GRMZM2G348551	112.349	136.436	62.702	113.469
starch branching enzyme I (SBEI)	GRMZM2G088753	252.332	338.729	126.915	236.987
SBEIIa	GRMZM2G073054	23.662	57.4139	27.5078	45.3112
starch phosphorylase (SP)	GRMZM2G074158	342.817	582.972	140.862	236.383
pullulanase-type starch debranching enzyme1 (Zpu1)	GRMZM2G158043	12.7229	12.7809	34.6777	36.4306
ISA2	GRMZM2G090905	4.67099	4.77408	4.68934	3.21531
ISA3	GRMZM2G150796	2.60102	3.45824	2.41881	2.74914
SBEIIb	GRMZM2G032628	739.05	1193.75	383.919	756.965
SSIV	GRMZM2G044744	8.79277	12.0102	8.39295	11.2698
SSIIIa	GRMZM2G141399	64.4935	96.8627	77.9132	92.5426
SSIIIb	GRMZM2G121612	0.706387	1.05913	0.785296	0.4695
SSIIb	GRMZM2G105791	0.394232	0.563162	0.378098	0.319826
SSIIc	GRMZM2G126988	6.90639	10.0669	3.01919	4.31091
SSI	GRMZM2G129451	175.638	190.457	265.364	195.081
granule bound starch synthase I (GBSSI)	GRMZM2G024993	1000.85	1014.98	1605.23	1904.05
GBSSII	GRMZM2G008263	5.25623	4.70862	3.32717	3.48913

## Sheet: Table S2
Table S2 GO term and KEGG pathway enrichment of 40 starch biosynthetic genes in the endosperm of maize inbred lines Mo17 and Ji419 at 15 and 25 DAP
Gene ID	Gene description	GO ID	GO term	Pathway	Pathway description
GRMZM2G008263	UDP-Glycosyltransferase superfamily protein [Source:Projected from Arabidopsis thaliana (AT1G32900) TAIR;Acc:AT1G32900]	GO:0001666,GO:0004373,GO:0005515,GO:0009011,GO:0009058,GO:0009250,GO:0009501,GO:0009507,GO:0010264,GO:0019252,GO:0019375	response to hypoxia|glycogen (starch) synthase activity|protein binding|starch synthase activity|biosynthetic process|glucan biosynthetic process|amyloplast|chloroplast|myo-inositol hexakisphosphate biosynthetic process|starch biosynthetic process|galactolipid biosynthetic process	-	-
GRMZM2G024993	Granule-bound starch synthase 1, chloroplastic/amyloplastic [Source:UniProtKB/Swiss-Prot;Acc:P04713]	GO:0004373,GO:0005982,GO:0009011,GO:0009058,GO:0009250,GO:0009501,GO:0009507,GO:0009568,GO:0019252	glycogen (starch) synthase activity|starch metabolic process|starch synthase activity|biosynthetic process|glucan biosynthetic process|amyloplast|chloroplast|amyloplast starch grain|starch biosynthetic process	-	-
GRMZM2G025854	phosphoglucomutase [Source:Projected from Arabidopsis thaliana (AT5G51820) TAIR;Acc:AT5G51820]	GO:0000023,GO:0000272,GO:0000287,GO:0005975,GO:0005982,GO:0006098,GO:0009570,GO:0009590,GO:0009664,GO:0009941,GO:0010319,GO:0016868,GO:0019252,GO:0019288,GO:0019760,GO:0019761,GO:0042742,GO:0043085,GO:0048046,GO:0071704	maltose metabolic process|polysaccharide catabolic process|magnesium ion binding|carbohydrate metabolic process|starch metabolic process|pentose-phosphate shunt|chloroplast stroma|detection of gravity|plant-type cell wall organization|chloroplast envelope|stromule|intramolecular transferase activity, phosphotransferases|starch biosynthetic process|isopentenyl diphosphate biosynthetic process, met…	-	-
GRMZM2G027955	Glucose-1-phosphate adenylyltransferase large subunit 2, chloroplastic/amyloplastic [Source:UniProtKB/Swiss-Prot;Acc:P55234]	GO:0003824,GO:0005978,GO:0008152,GO:0008878,GO:0009058,GO:0009507,GO:0009536,GO:0010170,GO:0016740,GO:0016779,GO:0019252	catalytic activity|glycogen biosynthetic process|metabolic process|glucose-1-phosphate adenylyltransferase activity|biosynthetic process|chloroplast|plastid|glucose-1-phosphate adenylyltransferase complex|transferase activity|nucleotidyltransferase activity|starch biosynthetic process	zma00500,zma00520	Starch and sucrose metabolism|Amino sugar and nucleotide sugar metabolism
GRMZM2G032628	1,4-alpha-glucan-branching enzyme 2, chloroplastic/amyloplastic [Source:UniProtKB/Swiss-Prot;Acc:Q08047]	GO:0003824,GO:0003844,GO:0004553,GO:0005975,GO:0005978,GO:0005982,GO:0009507,GO:0009570,GO:0043169	catalytic activity|1,4-alpha-glucan branching enzyme activity|hydrolase activity, hydrolyzing O-glycosyl compounds|carbohydrate metabolic process|glycogen biosynthetic process|starch metabolic process|chloroplast|chloroplast stroma|cation binding	zma00500	Starch and sucrose metabolism
GRMZM2G044744	Starch synthase IV [Source:UniProtKB/TrEMBL;Acc:K7V1M1]	GO:0000272,GO:0001666,GO:0004373,GO:0005982,GO:0009011,GO:0009058,GO:0009250,GO:0009501,GO:0009507,GO:0009664,GO:0019252,GO:0019375	polysaccharide catabolic process|response to hypoxia|glycogen (starch) synthase activity|starch metabolic process|starch synthase activity|biosynthetic process|glucan biosynthetic process|amyloplast|chloroplast|plant-type cell wall organization|starch biosynthetic process|galactolipid biosynthetic process	-	-
GRMZM2G065083	-	GO:0004347,GO:0006094,GO:0006096	glucose-6-phosphate isomerase activity|gluconeogenesis|glycolytic process	-	-
GRMZM2G068506	Glucose-1-phosphate adenylyltransferase [Source:UniProtKB/TrEMBL;Acc:Q3SAE4]	GO:0003824,GO:0005829,GO:0005978,GO:0005982,GO:0008152,GO:0008878,GO:0009058,GO:0009507,GO:0009536,GO:0009570,GO:0016740,GO:0016779,GO:0019252,GO:0030931,GO:0048046,GO:0048573	catalytic activity|cytosol|glycogen biosynthetic process|starch metabolic process|metabolic process|glucose-1-phosphate adenylyltransferase activity|biosynthetic process|chloroplast|plastid|chloroplast stroma|transferase activity|nucleotidyltransferase activity|starch biosynthetic process|heterotetrameric ADPG pyrophosphorylase complex|apoplast|photoperiodism, flowering	zma00500,zma00520	Starch and sucrose metabolism|Amino sugar and nucleotide sugar metabolism
GRMZM2G069676	-	GO:0005975,GO:0016868,GO:0071704	carbohydrate metabolic process|intramolecular transferase activity, phosphotransferases|organic substance metabolic process	-	-
GRMZM2G073054	Starch branching enzyme IIa [Source:UniProtKB/TrEMBL;Acc:O24421]	GO:0003824,GO:0003844,GO:0004553,GO:0005975,GO:0005978,GO:0005982,GO:0009507,GO:0009570,GO:0016740,GO:0016757,GO:0043169	catalytic activity|1,4-alpha-glucan branching enzyme activity|hydrolase activity, hydrolyzing O-glycosyl compounds|carbohydrate metabolic process|glycogen biosynthetic process|starch metabolic process|chloroplast|chloroplast stroma|transferase activity|transferase activity, transferring glycosyl groups|cation binding	-	-
GRMZM2G074158	Phosphorylase [Source:UniProtKB/TrEMBL;Acc:B5AMJ9]	GO:0004645,GO:0005975,GO:0008184,GO:0009266,GO:0009409,GO:0009414,GO:0009507,GO:0009536,GO:0009570,GO:0016740,GO:0016757,GO:0019252,GO:0030170,GO:0042742	phosphorylase activity|carbohydrate metabolic process|glycogen phosphorylase activity|response to temperature stimulus|response to cold|response to water deprivation|chloroplast|plastid|chloroplast stroma|transferase activity|transferase activity, transferring glycosyl groups|starch biosynthetic process|pyridoxal phosphate binding|defense response to bacterium	-	-
GRMZM2G076075	-	GO:0004347,GO:0006094,GO:0006096	glucose-6-phosphate isomerase activity|gluconeogenesis|glycolytic process	-	-
GRMZM2G088753	1,4-alpha-glucan branching enzyme; Starch branching enzyme I; Uncharacterized protein [Source:UniProtKB/TrEMBL;Acc:Q41740]	GO:0003824,GO:0003844,GO:0004553,GO:0005975,GO:0005978,GO:0016740,GO:0016757,GO:0043169	catalytic activity|1,4-alpha-glucan branching enzyme activity|hydrolase activity, hydrolyzing O-glycosyl compounds|carbohydrate metabolic process|glycogen biosynthetic process|transferase activity|transferase activity, transferring glycosyl groups|cation binding	zma00500	Starch and sucrose metabolism
GRMZM2G089713	Sucrose synthase 1 [Source:UniProtKB/Swiss-Prot;Acc:P04712]	GO:0005773,GO:0005886,GO:0005985,GO:0006970,GO:0009058,GO:0009409,GO:0009413,GO:0016020,GO:0016157,GO:0016740,GO:0016757,GO:0046686	vacuole|plasma membrane|sucrose metabolic process|response to osmotic stress|biosynthetic process|response to cold|response to flooding|membrane|sucrose synthase activity|transferase activity|transferase activity, transferring glycosyl groups|response to cadmium ion	zma00500	Starch and sucrose metabolism
GRMZM2G090905	Sugary4 [Source:UniProtKB/TrEMBL;Acc:K7V461]	GO:0000023,GO:0003824,GO:0004553,GO:0005975,GO:0009507,GO:0010021,GO:0019156,GO:0019761,GO:0043085,GO:0043169	maltose metabolic process|catalytic activity|hydrolase activity, hydrolyzing O-glycosyl compounds|carbohydrate metabolic process|chloroplast|amylopectin biosynthetic process|isoamylase activity|glucosinolate biosynthetic process|positive regulation of catalytic activity|cation binding	-	-
GRMZM2G105791	Starch synthase IIb-2 [Source:UniProtKB/TrEMBL;Acc:A4ZVH9]	GO:0004373,GO:0009011,GO:0009058,GO:0009250,GO:0009501,GO:0009507,GO:0019252	glycogen (starch) synthase activity|starch synthase activity|biosynthetic process|glucan biosynthetic process|amyloplast|chloroplast|starch biosynthetic process	-	-
GRMZM2G106213	Glucose-1-phosphate adenylyltransferase [Source:UniProtKB/TrEMBL;Acc:Q941P2]	GO:0003824,GO:0005978,GO:0008152,GO:0008878,GO:0009058,GO:0009501,GO:0009507,GO:0009536,GO:0009570,GO:0016740,GO:0016779,GO:0019252,GO:0030931,GO:0048046,GO:0048573	catalytic activity|glycogen biosynthetic process|metabolic process|glucose-1-phosphate adenylyltransferase activity|biosynthetic process|amyloplast|chloroplast|plastid|chloroplast stroma|transferase activity|nucleotidyltransferase activity|starch biosynthetic process|heterotetrameric ADPG pyrophosphorylase complex|apoplast|photoperiodism, flowering	zma00500,zma00520	Starch and sucrose metabolism|Amino sugar and nucleotide sugar metabolism
GRMZM2G121612	Starch synthase IIIb-1 [Source:UniProtKB/TrEMBL;Acc:K7TNQ6]	GO:0004373,GO:0009011,GO:0009058,GO:0009250,GO:0009507,GO:0019252,GO:2001070	glycogen (starch) synthase activity|starch synthase activity|biosynthetic process|glucan biosynthetic process|chloroplast|starch biosynthetic process|starch binding	-	-
GRMZM2G126988	Starch synthase IIc [Source:UniProtKB/TrEMBL;Acc:A9QXF0]	GO:0004373,GO:0009011,GO:0009058,GO:0009250,GO:0009501,GO:0009507,GO:0019252	glycogen (starch) synthase activity|starch synthase activity|biosynthetic process|glucan biosynthetic process|amyloplast|chloroplast|starch biosynthetic process	-	-
GRMZM2G129451	Starch synthase I [Source:UniProtKB/TrEMBL;Acc:K7VEE0]	GO:0000023,GO:0001666,GO:0004373,GO:0009011,GO:0009058,GO:0009250,GO:0009501,GO:0009507,GO:0009570,GO:0010021,GO:0016740,GO:0016757,GO:0019252,GO:0019375,GO:0043085	maltose metabolic process|response to hypoxia|glycogen (starch) synthase activity|starch synthase activity|biosynthetic process|glucan biosynthetic process|amyloplast|chloroplast|chloroplast stroma|amylopectin biosynthetic process|transferase activity|transferase activity, transferring glycosyl groups|starch biosynthetic process|galactolipid biosynthetic process|positive regulation of catalytic a…	-	-
GRMZM2G138060	Sugary1 [Source:UniProtKB/TrEMBL;Acc:K7TXT6]	GO:0000023,GO:0003824,GO:0004553,GO:0005975,GO:0009507,GO:0010021,GO:0010368,GO:0019156,GO:0043085,GO:0043169	maltose metabolic process|catalytic activity|hydrolase activity, hydrolyzing O-glycosyl compounds|carbohydrate metabolic process|chloroplast|amylopectin biosynthetic process|chloroplast isoamylase complex|isoamylase activity|positive regulation of catalytic activity|cation binding	-	-
GRMZM2G140614	Glucose-6-phosphate isomerase [Source:UniProtKB/TrEMBL;Acc:B4FQC6]	GO:0004347,GO:0005737,GO:0006094,GO:0006096,GO:0016853	glucose-6-phosphate isomerase activity|cytoplasm|gluconeogenesis|glycolytic process|isomerase activity	zma01200,zma00010,zma00030,zma00500,zma00520	Carbon metabolism|Glycolysis / Gluconeogenesis|Pentose phosphate pathway|Starch and sucrose metabolism|Amino sugar and nucleotide sugar metabolism
GRMZM2G141399	Dull endosperm1 [Source:UniProtKB/TrEMBL;Acc:K7TPT8]	GO:0004373,GO:0009011,GO:0009058,GO:0009250,GO:2001070	glycogen (starch) synthase activity|starch synthase activity|biosynthetic process|glucan biosynthetic process|starch binding	-	-
GRMZM2G144002	Glucose-1-phosphate adenylyltransferase [Source:UniProtKB/TrEMBL;Acc:A7LB43]	GO:0003824,GO:0005978,GO:0008152,GO:0008878,GO:0009058,GO:0009507,GO:0009536,GO:0016740,GO:0016779,GO:0019252	catalytic activity|glycogen biosynthetic process|metabolic process|glucose-1-phosphate adenylyltransferase activity|biosynthetic process|chloroplast|plastid|transferase activity|nucleotidyltransferase activity|starch biosynthetic process	-	-
GRMZM2G150796	Isoamylase-type starch debranching enzyme ISO3 [Source:UniProtKB/TrEMBL;Acc:Q84UE5]	GO:0003824,GO:0004553,GO:0005975,GO:0005983,GO:0009507,GO:0009569,GO:0009570,GO:0019156,GO:0043169	catalytic activity|hydrolase activity, hydrolyzing O-glycosyl compounds|carbohydrate metabolic process|starch catabolic process|chloroplast|chloroplast starch grain|chloroplast stroma|isoamylase activity|cation binding	-	-
GRMZM2G158043	Pullulanase-type starch debranching enzyme [Source:UniProtKB/TrEMBL;Acc:O81638]	GO:0000023,GO:0000272,GO:0003824,GO:0004553,GO:0005975,GO:0005982,GO:0006098,GO:0009507,GO:0009664,GO:0010303,GO:0015996,GO:0016556,GO:0019252,GO:0019288,GO:0019760,GO:0019761,GO:0043169,GO:0051060	maltose metabolic process|polysaccharide catabolic process|catalytic activity|hydrolase activity, hydrolyzing O-glycosyl compounds|carbohydrate metabolic process|starch metabolic process|pentose-phosphate shunt|chloroplast|plant-type cell wall organization|limit dextrinase activity|chlorophyll catabolic process|mRNA modification|starch biosynthetic process|isopentenyl diphosphate biosynthetic pro…	-	-
GRMZM2G163437	Glucose-1-phosphate adenylyltransferase small subunit [Source:UniProtKB/Swiss-Prot;Acc:P55240]	GO:0003824,GO:0005829,GO:0005978,GO:0005982,GO:0008152,GO:0008878,GO:0009058,GO:0009507,GO:0009570,GO:0016740,GO:0016779,GO:0019252,GO:0030931,GO:0048046,GO:0048573	catalytic activity|cytosol|glycogen biosynthetic process|starch metabolic process|metabolic process|glucose-1-phosphate adenylyltransferase activity|biosynthetic process|chloroplast|chloroplast stroma|transferase activity|nucleotidyltransferase activity|starch biosynthetic process|heterotetrameric ADPG pyrophosphorylase complex|apoplast|photoperiodism, flowering	-	-
GRMZM2G348551	Sugary2 [Source:UniProtKB/TrEMBL;Acc:K7UPE1]	GO:0004373,GO:0009011,GO:0009058,GO:0009250,GO:0009501,GO:0009507,GO:0019252	glycogen (starch) synthase activity|starch synthase activity|biosynthetic process|glucan biosynthetic process|amyloplast|chloroplast|starch biosynthetic process	-	-
GRMZM2G391936	Glucose-1-phosphate adenylyltransferase [Source:UniProtKB/TrEMBL;Acc:A5GZ73]	GO:0003824,GO:0005978,GO:0006098,GO:0006364,GO:0008152,GO:0008878,GO:0009058,GO:0009507,GO:0009536,GO:0009570,GO:0009637,GO:0009902,GO:0009941,GO:0010027,GO:0010114,GO:0010218,GO:0015979,GO:0016740,GO:0016779,GO:0019252,GO:0019684,GO:0034660	catalytic activity|glycogen biosynthetic process|pentose-phosphate shunt|rRNA processing|metabolic process|glucose-1-phosphate adenylyltransferase activity|biosynthetic process|chloroplast|plastid|chloroplast stroma|response to blue light|chloroplast relocation|chloroplast envelope|thylakoid membrane organization|response to red light|response to far red light|photosynthesis|transferase activity|…	zma00500,zma00520	Starch and sucrose metabolism|Amino sugar and nucleotide sugar metabolism
GRMZM2G429899	Glucose-1-phosphate adenylyltransferase large subunit 1, chloroplastic/amyloplastic [Source:UniProtKB/Swiss-Prot;Acc:P55241]	GO:0003824,GO:0005829,GO:0005978,GO:0008152,GO:0008878,GO:0009058,GO:0009507,GO:0009536,GO:0010170,GO:0016740,GO:0016779,GO:0019252	catalytic activity|cytosol|glycogen biosynthetic process|metabolic process|glucose-1-phosphate adenylyltransferase activity|biosynthetic process|chloroplast|plastid|glucose-1-phosphate adenylyltransferase complex|transferase activity|nucleotidyltransferase activity|starch biosynthetic process	zma00500,zma00520	Starch and sucrose metabolism|Amino sugar and nucleotide sugar metabolism
GRMZM2G032003	-	GO:0003983,GO:0006011,GO:0008152,GO:0016740,GO:0016779,GO:0070569	UTP:glucose-1-phosphate uridylyltransferase activity|UDP-glucose metabolic process|metabolic process|transferase activity|nucleotidyltransferase activity|uridylyltransferase activity	zma00040,zma00052,zma00500,zma00520	Pentose and glucuronate interconversions|Galactose metabolism|Starch and sucrose metabolism|Amino sugar and nucleotide sugar metabolism
GRMZM2G098370	-	GO:0003983,GO:0006011,GO:0008152,GO:0016779,GO:0070569	UTP:glucose-1-phosphate uridylyltransferase activity|UDP-glucose metabolic process|metabolic process|nucleotidyltransferase activity|uridylyltransferase activity	zma00040,zma00052,zma00500,zma00520	Pentose and glucuronate interconversions|Galactose metabolism|Starch and sucrose metabolism|Amino sugar and nucleotide sugar metabolism
GRMZM2G026969	Fructokinase-1 [Source:UniProtKB/TrEMBL;Acc:B6U666]	GO:0004747,GO:0005886,GO:0006014,GO:0016301,GO:0016310,GO:0016740,GO:0016773	ribokinase activity|plasma membrane|D-ribose metabolic process|kinase activity|phosphorylation|transferase activity|phosphotransferase activity, alcohol group as acceptor	zma00051,zma00500,zma00520	Fructose and mannose metabolism|Starch and sucrose metabolism|Amino sugar and nucleotide sugar metabolism
GRMZM2G072091	pfkB-like carbohydrate kinase family protein [Source:Projected from Arabidopsis thaliana (AT1G66430) TAIR;Acc:AT1G66430]	GO:0004747,GO:0006014,GO:0009507,GO:0009570,GO:0016301,GO:0016310,GO:0016740,GO:0016773,GO:0019344	ribokinase activity|D-ribose metabolic process|chloroplast|chloroplast stroma|kinase activity|phosphorylation|transferase activity|phosphotransferase activity, alcohol group as acceptor|cysteine biosynthetic process
GRMZM2G086845	Fructokinase-1 [Source:UniProtKB/Swiss-Prot;Acc:Q6XZ79]	GO:0004747,GO:0005524,GO:0005886,GO:0006014,GO:0008865,GO:0016301,GO:0016310,GO:0016740,GO:0016773,GO:0019252	ribokinase activity|ATP binding|plasma membrane|D-ribose metabolic process|fructokinase activity|kinase activity|phosphorylation|transferase activity|phosphotransferase activity, alcohol group as acceptor|starch biosynthetic process	zma00051,zma00500,zma00520	Fructose and mannose metabolism|Starch and sucrose metabolism|Amino sugar and nucleotide sugar metabolism
GRMZM2G051677	Fructokinase-2 [Source:UniProtKB/Swiss-Prot;Acc:Q6XZ78]	GO:0005524,GO:0008865,GO:0016301,GO:0016310,GO:0016773,GO:0019252	ATP binding|fructokinase activity|kinase activity|phosphorylation|phosphotransferase activity, alcohol group as acceptor|starch biosynthetic process	zma00051,zma00500,zma00520	Fructose and mannose metabolism|Starch and sucrose metabolism|Amino sugar and nucleotide sugar metabolism
GRMZM2G152908	Sucrose synthase 2 [Source:UniProtKB/Swiss-Prot;Acc:P49036]	GO:0005773,GO:0005886,GO:0005985,GO:0006970,GO:0009058,GO:0009409,GO:0009413,GO:0016020,GO:0016157,GO:0016740,GO:0016757,GO:0046686	vacuole|plasma membrane|sucrose metabolic process|response to osmotic stress|biosynthetic process|response to cold|response to flooding|membrane|sucrose synthase activity|transferase activity|transferase activity, transferring glycosyl groups|response to cadmium ion
GRMZM2G318780	Sucrose synthase [Source:UniProtKB/TrEMBL;Acc:Q8L5H0]	GO:0001666,GO:0005829,GO:0005982,GO:0005985,GO:0009058,GO:0009505,GO:0010431,GO:0016020,GO:0016157,GO:0016740,GO:0016757	response to hypoxia|cytosol|starch metabolic process|sucrose metabolic process|biosynthetic process|plant-type cell wall|seed maturation|membrane|sucrose synthase activity|transferase activity|transferase activity, transferring glycosyl groups	zma00500	Starch and sucrose metabolism
GRMZM2G144081	-	GO:0006810,GO:0006862,GO:0009507,GO:0009536,GO:0015215,GO:0016020,GO:0016021,GO:0055085	transport|nucleotide transport|chloroplast|plastid|nucleotide transmembrane transporter activity|membrane|integral component of membrane|transmembrane transport
GRMZM2G180720	Glucose-6-phosphate/phosphate translocator 2Glucose-6-phosphate/phosphate-translocator; Uncharacterized protein [Source:UniProtKB/TrEMBL;Acc:C0PMH6]	GO:0005215,GO:0005886,GO:0006810,GO:0007033,GO:0009553,GO:0009624,GO:0009744,GO:0009749,GO:0010109,GO:0010152,GO:0015979,GO:0016020,GO:0016021,GO:0034389,GO:0080167	transporter activity|plasma membrane|transport|vacuole organization|embryo sac development|response to nematode|response to sucrose|response to glucose|regulation of photosynthesis|pollen maturation|photosynthesis|membrane|integral component of membrane|lipid particle organization|response to karrikin

## Sheet: Table S3
Table S3 Differentially expressed miRNAs in the endosperm of maize inbred lines Mo17 and Ji419 at 15 DAP
miR name	Rep miR ID	miR seq	Genome ID	Strand	Start	End	Up/down	Fold change (Ji419 at 15 DAP/Mo17 at 15 DAP)	Log2 (fold change)	P value (chi square 2x2)	P value (fisher test)	Mo17 at 15 DAP (norm)	Ji419 at 15 DAP (norm)	Mo17 at 15 DAP (raw)	Ji419 at 15 DAP (raw)	Expression level
miR528-p3_1ss21GT	bdi-miR528-p3_1ss21GT	TGCCTGCCTCTTCCATTCCTTC	chr9	-	153752254	153752369	down	0.124662	-3.0039	6.8938e-07	1.64626e-07	85.662	10.6788	127	11	middle
miR827-5p_L+2_2ss13TG19CT	bdi-miR827-5p_L+2_2ss13TG19CT	TCTTTTGTTGGTGGTCATTTAACC	chr5	-	167388667	167388825	down	0.148891	-2.74767	0.0017637	0.00153001	39.1212	5.82481	58	6	middle
miR167a_R+1_1ss21AT	gma-miR167a_R+1_1ss21AT	TGAAGCTGCCAGCATGATCTTG	chr1	-	287799638	287799776	down	0.451539	-1.14708	0.66533	0.836121	17.1998	7.76641	25.5	8	middle
miR169j-5p_R-1	gma-miR169j-5p_R-1	TAGCCAAGAATGACTTGCCG	chr7	-	111158310	111158384	down	0.399801	-1.32265	0.41478	0.59111	24.2821	9.70801	36	10	middle
miR397a_2ss20AG21AC	mdm-miR397a_2ss20AG21AC	TTGAGTGCAGCGTTGATGAGC	chr5	-	82459735	82459849	down	0.221428	-2.17509	0.097295	0.118369	17.5371	3.8832	26	4	middle
miR167b-5p_R+1	mtr-miR167b-5p_R+1	TGAAGCTGCCAGCATGATCTGC	chr6	-	93489331	93489505	down	0.34683	-1.5277	2.056e-46	1.20871e-48	3792.73	1315.44	5623	1355	high
miR167b-5p_R+1	mtr-miR167b-5p_R+1	TGAAGCTGCCAGCATGATCTGC	chr7	-	9835435	9835554	down	0.34683	-1.5277	2.056e-46	1.20871e-48	3792.73	1315.44	5623	1355	high
miR167b-5p_R+2	mtr-miR167b-5p_R+2	TGAAGCTGCCAGCATGATCTGGA	chr9	+	110562485	110562620	down	0.3211	-1.63891	0.0028474	0.00277178	128.493	41.259	190.5	42.5	middle
miR171c_R+1	mtr-miR171c_R+1	TGATTGAGCCGTGCCAATATTT	chr1	+	7950198	7950321	down	0.386673	-1.37081	0.38856	0.462957	22.5959	8.73721	33.5	9	middle
miR398b	mtr-miR398b	TGTGTTCTCAGGTCGCCCCTG	chr2	+	170163079	170163227	down	0.143928	-2.79658	0.18762	0.274474	6.74504	0.970801	10	1	low
miR167d-5p_L+1R+1_1	osa-miR167d-5p_L+1R+1_1	ATGAAGCTGCCAGCATGATCTGG	chr1	+	12593999	12594156	down	0.348833	-1.51939	1.4994e-11	5.14883e-12	872.471	304.346	1293.5	313.5	high
miR167d-5p_L+1R+1_2	osa-miR167d-5p_L+1R+1_2	CTGAAGCTGCCAGCATGATCTGG	chr3	+	192151761	192151858	down	0.348833	-1.51939	1.4994e-11	5.14883e-12	872.471	304.346	1293.5	313.5	high
miR827_R+3	osa-miR827_R+3	TTAGATGACCATCAGCAAACATTT	chr5	-	167388667	167388825	down	0.133811	-2.90173	1.9584e-19	2.51443e-22	297.456	39.8028	441	41	middle
miR156a-5p	zma-miR156a-5p	TGACAGAAGAGAGTGAGCAC	chr2	+	32121369	32121494	up	2.10818	1.076	4.7544e-07	1.53989e-06	17.5371	36.9713	26	38.0833	middle
miR156a-5p	zma-miR156a-5p	TGACAGAAGAGAGTGAGCAC	chr7	+	115997073	115997194	up	2.10818	1.076	4.7544e-07	1.53989e-06	17.5371	36.9713	26	38.0833	middle
miR156a-5p	zma-miR156a-5p	TGACAGAAGAGAGTGAGCAC	chr5	-	183907877	183907967	up	2.10818	1.076	4.7544e-07	1.53989e-06	17.5371	36.9713	26	38.0833	middle
miR156a-5p	zma-miR156a-5p	TGACAGAAGAGAGTGAGCAC	chr3	-	7775776	7775914	up	2.10818	1.076	4.7544e-07	1.53989e-06	17.5371	36.9713	26	38.0833	middle
miR156a-5p	zma-miR156a-5p	TGACAGAAGAGAGTGAGCAC	chr2	-	180843096	180843262	up	2.10818	1.076	4.7544e-07	1.53989e-06	17.5371	36.9713	26	38.0833	middle
miR156a-5p	zma-miR156a-5p	TGACAGAAGAGAGTGAGCAC	chr4	-	83913944	83914095	up	2.10818	1.076	4.7544e-07	1.53989e-06	17.5371	36.9713	26	38.0833	middle
miR156j-5p_R-1	zma-miR156j-5p_R-1	TGACAGAAGAGAGAGAGCAC	chr7	-	130685458	130685582	up	4.30482	2.10595	0	2.20797e-170	163.904	705.578	243	726.8	high
miR159c-3p_L-1R-1	zma-miR159c-3p_L-1R-1	TTGGATTGAAGGGAGCTCC	chr3	-	2748141	2748337	up	4.64496	2.21566	3.1829e-37	1.02634e-35	29.6782	137.854	44	142	middle
miR162-3p_R+1	zma-miR162-3p_R+1	TCGATAAACCTCTGCATCCAG	chr5	-	182091022	182091151	down	0.392531	-1.34912	0.41096	0.574298	22.2586	8.73721	33	9	middle
miR164a-5p	zma-miR164a-5p	TGGAGAAGCAGGGCACGTGCA	chr2	-	217296418	217296569	down	0.402649	-1.3124	0.13905	0.175898	83.3012	33.5412	123.5	34.55	middle
miR164a-5p	zma-miR164a-5p	TGGAGAAGCAGGGCACGTGCA	chr6	+	141801314	141801441	down	0.402649	-1.3124	0.13905	0.175898	83.3012	33.5412	123.5	34.55	middle
miR164a-5p	zma-miR164a-5p	TGGAGAAGCAGGGCACGTGCA	chr7	-	172764725	172764940	down	0.402649	-1.3124	0.13905	0.175898	83.3012	33.5412	123.5	34.55	middle
miR164a-5p	zma-miR164a-5p	TGGAGAAGCAGGGCACGTGCA	chr6	-	138496099	138496269	down	0.402649	-1.3124	0.13905	0.175898	83.3012	33.5412	123.5	34.55	middle
miR166c-5p	zma-miR166c-5p	GGAATGTTGTCTGGCTCGAGG	chr4	+	150433885	150433976	up	2.09434	1.0665	1.5143e-34	1.76174e-32	105.223	220.372	156	227	middle
miR167a-5p_R-2	zma-miR167a-5p_R-2	TGAAGCTGCCAGCATGATC	chr5	+	7696799	7696925	up	3.29123	1.71863	0	7.16945e-131	192.672	634.127	285.65	653.2	high
miR167a-5p_R-2	zma-miR167a-5p_R-2	TGAAGCTGCCAGCATGATC	chr5	+	4304401	4304532	up	3.29123	1.71863	0	7.16945e-131	192.672	634.127	285.65	653.2	high
miR167a-5p_R-2	zma-miR167a-5p_R-2	TGAAGCTGCCAGCATGATC	chr1	-	287799562	287799694	up	3.29123	1.71863	0	7.16945e-131	192.672	634.127	285.65	653.2	high
miR167a-5p_R-2	zma-miR167a-5p_R-2	TGAAGCTGCCAGCATGATC	chr3	+	119194704	119194893	up	3.29123	1.71863	0	7.16945e-131	192.672	634.127	285.65	653.2	high
miR167b-3p_L-1	zma-miR167b-3p_L-1	ATCATGCTGTGACAGTTTCACT	chr5	+	7696799	7696925	down	0.297782	-1.74767	0.19462	0.223321	19.5606	5.82481	29	6	middle
miR167e-3p	zma-miR167e-3p	GATCATGCTGTGCAGTTTCATC	chr7	-	9835378	9835496	down	0.491462	-1.02485	0.59356	0.639543	82.964	40.7736	123	42	middle
miR167h-3p_L+1R+1	zma-miR167h-3p_L+1R+1	AGATCATGTTGCAGCTTCACT	chr9	+	110562487	110562616	up	2.93308	1.55242	1.3148e-53	8.70179e-51	89.0345	261.145	132	269	middle
miR167h-3p_L+1R+1	zma-miR167h-3p_L+1R+1	AGATCATGTTGCAGCTTCACT	chr6	-	93489270	93489412	up	2.93308	1.55242	1.3148e-53	8.70179e-51	89.0345	261.145	132	269	middle
miR169o-3p_L-1R+1	zma-miR169o-3p_L-1R+1	GCAGGTCTTCTTGGCTAGCC	chr4	+	12923746	12923883	up	2.36928	1.24445	1.525e-36	2.55536e-34	87.6855	207.751	130	214	middle
miR171d-5p	zma-miR171d-5p	TGTTGGCTCGGCTCACTCAGA	chr9	-	126503125	126503245	up	2.78099	1.4756	3.4976e-12	2.64469e-11	19.8979	55.3357	29.5	57	middle
miR171d-5p	zma-miR171d-5p	TGTTGGCTCGGCTCACTCAGA	chr1	+	7950197	7950322	up	2.78099	1.4756	3.4976e-12	2.64469e-11	19.8979	55.3357	29.5	57	middle
miR171f-p5	zma-miR171f-p5	TGTTGGCATGGCTCAATCAAC	chr5	-	8552128	8552282	down	0.324999	-1.62149	0.23775	0.3242	20.9096	6.79561	31	7	middle
miR171h-3p_L-1R+1	zma-miR171h-3p_L-1R+1	TGAGCCGAACCAATATCACTC	chr10	-	137341933	137342035	down	0.105313	-3.24724	0.035341	0.0266542	13.8273	1.4562	20.5	1.5	middle
miR171h-3p_L-1R+1	zma-miR171h-3p_L-1R+1	TGAGCCGAACCAATATCACTC	chr2	-	17430169	17430292	down	0.105313	-3.24724	0.035341	0.0266542	13.8273	1.4562	20.5	1.5	middle
miR2118c	zma-miR2118c	TTCCTAATGCCTCCCATTCCTA	chr10	-	117773257	117773389	down	0.492386	-1.02214	0.77081	0.868252	25.6311	12.6204	38	13	middle
miR2118d	zma-miR2118d	TTCCTGATGCCTCCCATGCCTA	chr2	+	49919492	49919639	down	0.431785	-1.21162	0.74075	1	6.74504	2.9124	10	3	middle
miR319a-3p_R+1	zma-miR319a-3p_R+1	TTGGACTGAAGGGTGCTCCCT	chr3	+	2801742	2801954	up	4.23449	2.08219	2.3799e-47	2.65712e-45	43.6741	184.938	64.75	190.5	middle
miR319a-3p_R+1	zma-miR319a-3p_R+1	TTGGACTGAAGGGTGCTCCCT	chr3	+	212198195	212198403	up	4.23449	2.08219	2.3799e-47	2.65712e-45	43.6741	184.938	64.75	190.5	middle
miR319a-3p_R+1	zma-miR319a-3p_R+1	TTGGACTGAAGGGTGCTCCCT	chr8	-	147815408	147815623	up	4.23449	2.08219	2.3799e-47	2.65712e-45	43.6741	184.938	64.75	190.5	middle
miR319a-3p_R+1	zma-miR319a-3p_R+1	TTGGACTGAAGGGTGCTCCCT	chr8	-	26772847	26773070	up	4.23449	2.08219	2.3799e-47	2.65712e-45	43.6741	184.938	64.75	190.5	middle
miR319a-p5	zma-miR319a-p5	AGCTGCCGACTCATCCATTCA	chr3	+	212198195	212198403	up	8.8156	3.14006	9.2794e-17	6.25514e-17	5.39603	47.5693	8	49	middle
miR319b-5p	zma-miR319b-5p	AGAGCGTCCTTCAGTCCACTC	chr3	+	2801742	2801954	up	16.9392	4.0823	4.3746e-28	7.76152e-29	4.38427	74.2663	6.5	76.5	middle
miR319b-5p	zma-miR319b-5p	AGAGCGTCCTTCAGTCCACTC	chr8	-	26772847	26773070	up	16.9392	4.0823	4.3746e-28	7.76152e-29	4.38427	74.2663	6.5	76.5	middle
miR319c-p5	zma-miR319c-p5	AGCTGCCGACTCATCCATTCA	chr8	-	147815408	147815623	up	8.8156	3.14006	9.2794e-17	6.25514e-17	5.39603	47.5693	8	49	middle
miR390a-5p	zma-miR390a-5p	AAGCTCAGGAGGGATAGCGCC	chr1	+	292655931	292656111	up	2.38427	1.25354	1.5227e-28	1.1731e-26	66.7759	159.211	99	164	middle
miR393a-5p_L+1R-2	zma-miR393a-5p_L+1R-2	CTCCAAAGGGATCGCATTGAT	chr2	+	754231	754356	down	0.439781	-1.18514	2.2875e-19	1.03564e-18	919.573	772.919	1363.33	796.167	high
miR394a-5p	zma-miR394a-5p	TTGGCATTCTGTCCACCTCC	chr5	+	193872007	193872132	up	2.83032	1.50097	7.0127e-68	2.70394e-64	120.736	341.722	179	352	middle
miR394a-5p	zma-miR394a-5p	TTGGCATTCTGTCCACCTCC	chr4	+	154193705	154193826	up	2.83032	1.50097	7.0127e-68	2.70394e-64	120.736	341.722	179	352	middle
miR395o-p3	zma-miR395o-p3	GTTCCCTACAAGCACTTCATGA	chr10	+	144171373	144171598	down	0.17991	-2.47465	0.13528	0.157881	10.7921	1.9416	16	2	middle
miR396a-5p	zma-miR396a-5p	TTCCACAGCTTTCTTGAACTG	chr4	+	173324503	173324639	down	0.445271	-1.16724	4.8631e-45	7.18247e-46	14948.9	6656.3	22162.8	6856.5	high
miR396a-5p	zma-miR396a-5p	TTCCACAGCTTTCTTGAACTG	chr9	-	15367441	15367576	down	0.445271	-1.16724	4.8631e-45	7.18247e-46	14948.9	6656.3	22162.8	6856.5	high
miR396c_L-1	zma-miR396c_L-1	TCCACAGGCTTTCTTGAACTG	chr2	-	1962527	1962600	down	0.445975	-1.16497	8.3625e-22	3.28261e-22	7279.24	3246.36	10792	3344	high
miR396e-5p_1ss21TA	zma-miR396e-5p_1ss21TA	TTCCACAGCTTTCTTGAACTA	chr9	-	15367507	15367663	down	0.307589	-1.70093	0.010289	0.0121919	83.6385	25.7262	124	26.5	middle
miR396e-5p_1ss21TA	zma-miR396e-5p_1ss21TA	TTCCACAGCTTTCTTGAACTA	chr5	-	214399651	214399782	down	0.307589	-1.70093	0.010289	0.0121919	83.6385	25.7262	124	26.5	middle
miR397a-5p	zma-miR397a-5p	TCATTGAGCGCAGCGTTGATG	chr3	-	180721709	180721851	down	0.23365	-2.09758	0.00011157	5.84452e-05	103.874	24.27	154	25	middle
miR397b-p3	zma-miR397b-p3	TCACCAGCGCTGCACTCAATT	chr5	-	82459696	82459779	down	0.240027	-2.05873	8.371e-35	5.25176e-38	1100.12	264.058	1631	272	high
miR397b-p5	zma-miR397b-p5	TTGAGCGCAGCGTTGATGAGC	chr5	-	82459696	82459779	down	0.252787	-1.984	0	0	12335.3	3118.21	18288	3212	high
miR398a-3p	zma-miR398a-3p	TGTGTTCTCAGGTCGCCCCCG	chr2	+	170163081	170163220	down	0.2181	-2.19694	8.5202e-41	2.71098e-45	1110.57	242.215	1646.5	249.5	high
miR398a-3p	zma-miR398a-3p	TGTGTTCTCAGGTCGCCCCCG	chr7	+	38552630	38552737	down	0.2181	-2.19694	8.5202e-41	2.71098e-45	1110.57	242.215	1646.5	249.5	high
miR398b-5p_L-1R+1	zma-miR398b-5p_L-1R+1	GGGCGGACTGGGAACACATGG	chr7	+	38552630	38552737	down	0.131699	-2.92468	9.2467e-08	1.63909e-08	103.199	13.5912	153	14	middle
miR399a-3p	zma-miR399a-3p	TGCCAAAGGAGAATTGCCCTG	chr5	+	146933737	146933830	down	0.100415	-3.31595	0.074546	0.110674	9.66789	0.970801	14.3333	1	low
miR399a-3p	zma-miR399a-3p	TGCCAAAGGAGAATTGCCCTG	chr6	+	159890156	159890362	down	0.100415	-3.31595	0.074546	0.110674	9.66789	0.970801	14.3333	1	low
miR399a-3p	zma-miR399a-3p	TGCCAAAGGAGAATTGCCCTG	chr4	-	229179876	229179998	down	0.100415	-3.31595	0.074546	0.110674	9.66789	0.970801	14.3333	1	low
miR399c-5p	zma-miR399c-5p	GGGTACGTCTCCTTTGGCACA	chr6	+	159890156	159890362	down	-inf	-inf	0.055367	0.0571116	6.74504	0	10	0	middle
miR408a	zma-miR408a	CTGCACTGCCTCTTCCCTGGC	chr8	-	38494457	38494603	down	0.391991	-1.35111	0	3.20677e-230	29392.2	11521.5	43576	11868	high
miR408b-5p_L+1	zma-miR408b-5p_L+1	ACAGGGACGAGGCAGAGCATGG	chr8	-	38494457	38494603	down	-inf	-inf	0.0082655	0.0061895	12.8156	0	19	0	middle
miR528a-3p_L+1	zma-miR528a-3p_L+1	TCCTGTGCCTGCCTCTTCCATT	chr9	-	153752340	153752417	down	0.0465035	-4.42652	1.5402e-21	1.17895e-27	208.759	9.70801	309.5	10	middle
miR528a-3p_L+1	zma-miR528a-3p_L+1	TCCTGTGCCTGCCTCTTCCATT	chr1	+	6409248	6409370	down	0.0465035	-4.42652	1.5402e-21	1.17895e-27	208.759	9.70801	309.5	10	middle
miR528a-5p	zma-miR528a-5p	TGGAAGGGGCATGCAGAGGAG	chr9	-	153752340	153752417	down	0.170416	-2.55287	0	9.11135e-171	3042.01	518.408	4510	534	high
miR528a-5p	zma-miR528a-5p	TGGAAGGGGCATGCAGAGGAG	chr1	+	6409248	6409370	down	0.170416	-2.55287	0	9.11135e-171	3042.01	518.408	4510	534	high
miR827-3p	zma-miR827-3p	TTAGATGACCATCAGCAAACA	chr5	-	167388787	167388908	down	0.35919	-1.47718	0	0	70395.9	25285.5	104367	26046	high
miR827-5p_L+1	zma-miR827-5p_L+1	TTTTGTTGGTGGTCATTTAACC	chr5	-	167388787	167388908	down	0.157203	-2.6693	0	0	17742.1	2789.11	26304	2873	high
PC-3p-103524_20	PC-3p-103524_20	TTATTTGAAAATACTGTTCTTT	chr3	-	45711050	45711250	down	0.287856	-1.79658	0.42641	0.507479	6.74504	1.9416	10	2	middle
PC-3p-104553_20	PC-3p-104553_20	AACGAGGATTCTATTATAAAAAGA	chr2	-	172727102	172727208	down	0.0369047	-4.76005	9.6342e-07	3.62509e-08	52.6113	1.9416	78	2	middle
PC-3p-107864_19	PC-3p-107864_19	GGATTGGTGTAACCGAACATGCCC	chr9	+	153892708	153892876	down	0.0959521	-3.38154	0.064843	0.110674	10.1176	0.970801	15	1	middle
PC-3p-108836_19	PC-3p-108836_19	ACACGACTAAGGGTATAGGTGAGC	chr4	+	190198424	190198563	down	0.265131	-1.91522	0.22852	0.199446	12.8156	3.3978	19	3.5	middle
PC-3p-108836_19	PC-3p-108836_19	ACACGACTAAGGGTATAGGTGAGC	chr5	+	126468100	126468283	down	0.265131	-1.91522	0.22852	0.199446	12.8156	3.3978	19	3.5	middle
PC-3p-110311_19	PC-3p-110311_19	CAACCGAGCTGCTGAGTGCTT	chr1	+	217581902	217582063	up	3.14025	1.65088	0.00086522	0.00235245	3.70977	11.6496	5.5	12	middle
PC-3p-125873_17	PC-3p-125873_17	TACCCTTACTCCCAAACAAGCC	chr1	-	151296159	151296294	down	0.287856	-1.79658	0.33	0.562713	10.1176	2.9124	15	3	middle
PC-3p-1338_720	PC-3p-1338_720	CCACTTACTCCCAAACAAGCC	chr2	+	38971733	38971880	up	253.314	7.98478	0	2.07132e-153	1.34901	341.722	2	352	middle
PC-3p-1338_720	PC-3p-1338_720	CCACTTACTCCCAAACAAGCC	chr9	-	109132399	109132558	up	253.314	7.98478	0	2.07132e-153	1.34901	341.722	2	352	middle
PC-3p-135253_16	PC-3p-135253_16	ATCATAGTATTGAAATACTACGGT	chr8	-	127387926	127388113	down	0.141569	-2.82043	0.0010487	0.0010726	41.1447	5.82481	61	6	middle
PC-3p-150911_14	PC-3p-150911_14	ATGGATCCCCTTCAATTCCATGTC	chr10	-	58380159	58380272	down	0.15992	-2.64458	0.091897	0.159327	12.1411	1.9416	18	2	middle
PC-3p-169926_13	PC-3p-169926_13	TTGAAAATCCGGAGGACC	chr1	+	173675772	173675930	up	10.075	3.3327	6.515e-06	4.58944e-06	1.34901	13.5912	2	14	middle
PC-3p-17455_90	PC-3p-17455_90	GCAAAGGATTATAGTCCCCTC	chr3	-	204767185	204767333	up	inf	inf	1.2046e-42	6.16872e-47	0	101.934	0	105	middle
PC-3p-177102_12	PC-3p-177102_12	ATAGATGAGCACACCACCAAAACT	chr1	+	64601819	64601974	down	0.17991	-2.47465	0.13528	0.157881	10.7921	1.9416	16	2	middle
PC-3p-17795_88	PC-3p-17795_88	TTTTAGCTTTCAGGGCTCGCC	chr1	+	66954985	66955092	up	2.87856	1.52535	7.5345e-05	0.000225461	6.07053	17.4744	9	18	middle
PC-3p-17795_88	PC-3p-17795_88	TTTTAGCTTTCAGGGCTCGCC	chr1	-	66954918	66955050	up	2.87856	1.52535	7.5345e-05	0.000225461	6.07053	17.4744	9	18	middle
PC-3p-179983_12	PC-3p-179983_12	AATACTAGAGTACCCAAACTAGGC	chr3	+	112669785	112669925	down	0.1999	-2.32265	0.035745	0.0506313	24.2821	4.85401	36	5	middle
PC-3p-20419_79	PC-3p-20419_79	TTGCGCACTCAAATTTTCGC	chr1	+	192318564	192318826	down	0.374051	-1.41869	0.031484	0.0406478	119.387	44.6569	177	46	middle
PC-3p-22692_72	PC-3p-22692_72	ATTGATCCTGTAGCAACGTACGGT	chr1	+	64553364	64553485	down	0.332142	-1.59013	0.050964	0.0482166	61.3798	20.3868	91	21	middle
PC-3p-2701_398	PC-3p-2701_398	ATTATAGTCCCCTCAATTCTC	chr2	-	40059158	40059291	up	19.0917	4.25487	0	0	45.8663	875.663	68	902	high
PC-3p-27873_61	PC-3p-27873_61	AAGGTAATTGAGGACACCATAACT	chr1	+	53834606	53834758	down	0.479761	-1.05961	0.70212	0.872633	28.3292	13.5912	42	14	middle
PC-3p-2903_375	PC-3p-2903_375	CTCGATCCAGACGCAACCGAA	chr7	-	140843457	140843568	down	-inf	-inf	4.3362e-06	6.35593e-08	38.784	0	57.5	0	middle
PC-3p-2903_375	PC-3p-2903_375	CTCGATCCAGACGCAACCGAA	chr9	-	139917643	139917716	down	-inf	-inf	4.3362e-06	6.35593e-08	38.784	0	57.5	0	middle
PC-3p-30799_56	PC-3p-30799_56	ATTCTAGCCCCTTCAATCCTCTCC	chr3	+	204375865	204375992		0.501323	-0.996188	0.79475	0.876643	30.0154	15.0474	44.5	15.5	middle
PC-3p-336668_6	PC-3p-336668_6	ATTTCTCCCCATGGATCCCCT	chr1	+	297996668	297996825	down	0.191904	-2.38154	0.16407	0.234788	10.1176	1.9416	15	2	middle
PC-3p-336668_6	PC-3p-336668_6	ATTTCTCCCCATGGATCCCCT	chr4	+	23729015	23729162	down	0.191904	-2.38154	0.16407	0.234788	10.1176	1.9416	15	2	middle
PC-3p-383_2667	PC-3p-383_2667	AATATCTGATCTGTTAGATGGTCT	chr7	-	30175263	30175447	down	0.133319	-2.90705	2.1198e-43	5.67389e-51	695.413	92.7115	1031	95.5	high
PC-3p-44039_42	PC-3p-44039_42	ACCATTTCAGGATGGGTGATCATC	chr3	-	36833494	36833655	down	-inf	-inf	0.044484	0.0571113	7.41954	0	11	0	middle
PC-3p-462671_5	PC-3p-462671_5	ACTAAAAATTAGTCTCTAGAAACC	chr10	-	134241525	134241652	down	-inf	-inf	0.010153	0.0113508	12.1411	0	18	0	middle
PC-3p-46351_40	PC-3p-46351_40	ATTCCACTTGCTCCCAAACAAGCC	chr2	+	203809121	203809266		0.50062	-0.998213	0.84921	1	15.5136	7.76641	23	8	middle
PC-3p-48726_38	PC-3p-48726_38	ATTTTAGCTCCTCCAATCTCCT	chr2	-	183474499	183474626	down	0.338655	-1.56211	0.24871	0.348014	22.9331	7.76641	34	8	middle
PC-3p-48736_38	PC-3p-48736_38	ATTATATGTCCTCGTTGCAACGCA	chr8	-	21041526	21041684	down	0.408445	-1.29179	0.43841	0.481575	24.9566	10.1934	37	10.5	middle
PC-3p-69557_28	PC-3p-69557_28	AAGGGTAAAACTGAGTACACCACC	chr4	-	2627750	2627916	down	0.431785	-1.21162	0.63984	0.814949	13.4901	5.82481	20	6	middle
PC-3p-79176_25	PC-3p-79176_25	AACTTCCTCTATCCAAACAGGTCC	chr5	-	196192194	196192456	down	0.227255	-2.13762	0.16497	0.199445	12.8156	2.9124	19	3	middle
PC-3p-80445_25	PC-3p-80445_25	ACTCCGTAGCAACGCACGGGCATA	chr8	+	112873415	112873532	down	0.137074	-2.86697	0.051412	0.0673015	14.1646	1.9416	21	2	middle
PC-3p-81569_25	PC-3p-81569_25	AATCCCCTTCATTCCACTTGCTCC	chr1	+	282651531	282651662	down	0.23988	-2.05961	0.13602	0.240435	16.1881	3.8832	24	4	middle
PC-3p-82784_24	PC-3p-82784_24	ATTGGTCCTTTTCGTTTCTCCATA	chr5	-	159358184	159358390	down	0.347413	-1.52528	0.15051	0.197654	39.1212	13.5912	58	14	middle
PC-3p-83316_24	PC-3p-83316_24	ATAGCACCCTCAATCCCCTCCATT	chr3	-	204375805	204375932	down	0.370724	-1.43158	0.18007	0.231841	44.5172	16.5036	66	17	middle
PC-3p-87674_23	PC-3p-87674_23	ATTATAACCCCTTCAATCCTCTCC	chr4	-	14400827	14400962	down	0.452346	-1.1445	0.72249	0.800849	11.8038	5.33941	17.5	5.5	middle
PC-3p-8848_155	PC-3p-8848_155	TCACTTGGTCCCAAACAAGCC	chr4	+	231415509	231415644	down	0.211659	-2.24019	0.049835	0.0729535	22.9331	4.85401	34	5	middle
PC-3p-8848_155	PC-3p-8848_155	TCACTTGGTCCCAAACAAGCC	chr10	+	61579092	61579225	down	0.211659	-2.24019	0.049835	0.0729535	22.9331	4.85401	34	5	middle
PC-5p-100098_20	PC-5p-100098_20	AGACACAAGGATGGTGGTGGGAAG	chr6	+	49204570	49204749	down	0.269865	-1.88969	0.27825	0.40381	10.7921	2.9124	16	3	middle
PC-5p-100248_20	PC-5p-100248_20	CTTAAGGGCGGGTTTGGTGAC	chr1	+	263190723	263190845	up	inf	inf	2.3286e-09	2.47762e-09	0	19.416	0	20	middle
PC-5p-112206_18	PC-5p-112206_18	TCAAGTATTCATTCCAATCCA	chr9	-	94456342	94456460	up	5.75713	2.52535	0.00011023	0.000152277	2.02351	11.6496	3	12	middle
PC-5p-114326_18	PC-5p-114326_18	TGTCACACTTGGTTTCAATGC	chr6	+	157697652	157697804	down	-inf	-inf	0.018945	0.01803	10.1176	0	15	0	middle
PC-5p-117645_18	PC-5p-117645_18	AGAGGATTGAGGGTGCTATAATCC	chr3	+	204375865	204375992	down	0.227255	-2.13762	0.16497	0.199445	12.8156	2.9124	19	3	middle
PC-5p-117645_18	PC-5p-117645_18	AGAGGATTGAGGGTGCTATAATCC	chr6	-	158404167	158404308	down	0.227255	-2.13762	0.16497	0.199445	12.8156	2.9124	19	3	middle
PC-5p-154697_14	PC-5p-154697_14	TTTGGTTGTGTGCTCACCTATACC	chr10	-	442935	443097	down	-inf	-inf	0.015369	0.0105518	10.7921	0	16	0	middle
PC-5p-157570_14	PC-5p-157570_14	ACCGCGCCACACTTTTCAGCCACA	chr3	+	8091391	8091533	down	0.116699	-3.09914	0.052706	0.0416476	12.4783	1.4562	18.5	1.5	middle
PC-5p-164091_13	PC-5p-164091_13	ATGTGTTGAGGTGGATTAGAGTGT	chr2	+	229462268	229462416	down	-inf	-inf	0.018945	0.01803	10.1176	0	15	0	middle
PC-5p-190807_11	PC-5p-190807_11	ATCCAACTAGGTATATGCTCGTGC	chr8	+	112873415	112873532	down	-inf	-inf	0.0044846	0.00199154	14.8391	0	22	0	middle
PC-5p-20590_78	PC-5p-20590_78	TCAGAAAATATGAACTTGAGA	chr7	+	85879223	85879381	down	0.11994	-3.05961	0.014492	0.0119378	20.2351	2.427	30	2.5	middle
PC-5p-20590_78	PC-5p-20590_78	TCAGAAAATATGAACTTGAGA	chr9	-	132101581	132101744	down	0.11994	-3.05961	0.014492	0.0119378	20.2351	2.427	30	2.5	middle
PC-5p-22003_74	PC-5p-22003_74	AGGGCTTGTTCGGTTACACCAATC	chr6	-	14563388	14563494	down	0.15992	-2.64458	0.00074855	0.000456042	48.5643	7.76641	72	8	middle
PC-5p-22081_74	PC-5p-22081_74	TCAGGGATCCCAAGAGAATCC	chr4	-	12833769	12833915	down	0.31984	-1.64458	0.22228	0.3242	21.2469	6.79561	31.5	7	middle
PC-5p-238502_9	PC-5p-238502_9	ATAAACCGGATGTTGACGTGTCGT	chr10	+	111306282	111306424	down	0.17991	-2.47465	0.13528	0.157881	10.7921	1.9416	16	2	middle
PC-5p-253451_8	PC-5p-253451_8	AGTTTGGGTACTCTAGTATTGAGC	chr7	-	20487974	20488101	down	0.15992	-2.64458	0.091897	0.159327	12.1411	1.9416	18	2	middle
PC-5p-265753_8	PC-5p-265753_8	AGCTTGTTCGGTTACACCAATCCA	chr4	-	71302158	71302287	down	0.151503	-2.72258	0.075726	0.103535	12.8156	1.9416	19	2	middle
PC-5p-28889_59	PC-5p-28889_59	TAAGTTATGGCGTCCTTAATCACC	chr1	+	53834606	53834758	down	0.343709	-1.54074	0.1149	0.179483	45.1917	15.5328	67	16	middle
PC-5p-29941_58	PC-5p-29941_58	TAGTCGTGTTTTTTGCTCAGT	chr2	+	42953367	42953535	down	-inf	-inf	0.011257	0.0113508	11.8038	0	17.5	0	middle
PC-5p-29941_58	PC-5p-29941_58	TAGTCGTGTTTTTTGCTCAGT	chr9	+	1046477	1046645	down	-inf	-inf	0.011257	0.0113508	11.8038	0	17.5	0	middle
PC-5p-312416_7	PC-5p-312416_7	CCACCATCTACGGCTGAGTGC	chr3	+	174805923	174806108	up	inf	inf	5.8117e-07	4.55904e-07	0	13.5912	0	14	middle
PC-5p-317622_7	PC-5p-317622_7	CTAAACTTTAGTTCTTTAGTCACC	chr3	+	127000653	127000754	down	-inf	-inf	0.015369	0.0105518	10.7921	0	16	0	middle
PC-5p-32802_53	PC-5p-32802_53	TGGTGTCCTCATTTTTACCCT	chr3	+	33953102	33953241	down	-inf	-inf	0.0036635	0.00117744	15.5136	0	23	0	middle
PC-5p-345733_6	PC-5p-345733_6	TGGAGAGAATTAAGGGGGCTA	chr10	-	61579151	61579284	up	3.45428	1.78838	0.00059823	0.000515181	3.37252	11.6496	5	12	middle
PC-5p-35726_50	PC-5p-35726_50	AAACACGTCCCTGTCAGGGCGC	chr7	+	21650522	21650679	up	inf	inf	1.5777e-12	5.8915e-13	0	27.1824	0	28	middle
PC-5p-35726_50	PC-5p-35726_50	AAACACGTCCCTGTCAGGGCGC	chr7	-	21650618	21650775	up	inf	inf	1.5777e-12	5.8915e-13	0	27.1824	0	28	middle
PC-5p-383_2667	PC-5p-383_2667	AATATCTGATCTGTTAGATGGTCT	chr7	+	30175353	30175605	down	0.133319	-2.90705	2.1198e-43	5.67389e-51	695.413	92.7115	1031	95.5	high
PC-5p-40114_45	PC-5p-40114_45	AGATAACCATCAGTACAAATTGAC	chr3	-	45711050	45711250	down	-inf	-inf	0.00010459	8.69078e-06	27.6547	0	41	0	middle
PC-5p-43065_43	PC-5p-43065_43	TTGCTGGTGTGCTCATTTTTACC	chr3	+	128690500	128690647	down	0.255872	-1.9665	0.17419	0.23614	15.1763	3.8832	22.5	4	middle
PC-5p-43065_43	PC-5p-43065_43	TTGCTGGTGTGCTCATTTTTACC	chr9	+	147017097	147017277	down	0.255872	-1.9665	0.17419	0.23614	15.1763	3.8832	22.5	4	middle
PC-5p-43820_42	PC-5p-43820_42	TATTTTAGTCCCTAAATTGCC	chr10	-	134241525	134241652	down	-inf	-inf	0.001642	0.000685715	18.2116	0	27	0	middle
PC-5p-44850_41	PC-5p-44850_41	AGGTAATGGAGTGGATTGAGGGGG	chr7	-	120799846	120799977	down	0.386673	-1.37081	0.22268	0.231841	45.1917	17.4744	67	18	middle
PC-5p-4701_256	PC-5p-4701_256	TGAAGAGAATTGAGGGGGCTA	chr4	-	231415568	231415703	up	5.57436	2.47881	1.4857e-34	1.68559e-33	21.2469	118.438	31.5	122	middle
PC-5p-4701_256	PC-5p-4701_256	TGAAGAGAATTGAGGGGGCTA	chr6	+	124325170	124325303	up	5.57436	2.47881	1.4857e-34	1.68559e-33	21.2469	118.438	31.5	122	middle
PC-5p-47783_39	PC-5p-47783_39	AGGACTGATTTGGTGACCCGGGAT	chr9	-	27375468	27375622	down	0.270924	-1.88404	0.07847	0.0875416	28.6664	7.76641	42.5	8	middle
PC-5p-52201_36	PC-5p-52201_36	AGGGCTGATTTGGTGACCGAGGAT	chr10	-	105068864	105069070	down	0.396133	-1.33594	0.14509	0.148739	73.5209	29.124	109	30	middle
PC-5p-52201_36	PC-5p-52201_36	AGGGCTGATTTGGTGACCGAGGAT	chr7	-	163045797	163045969	down	0.396133	-1.33594	0.14509	0.148739	73.5209	29.124	109	30	middle
PC-5p-59553_32	PC-5p-59553_32	AAGGGCTGATTTGGTGACCCGGGA	chr7	-	10781317	10781428	down	0.224888	-2.15272	0.069181	0.0725084	21.5841	4.85401	32	5	middle
PC-5p-61435_31	PC-5p-61435_31	ACAGAAAGAGAAGTGAGCACGCGT	chr5	+	92406223	92406358	down	0.205612	-2.28201	0.19891	0.348284	9.44305	1.9416	14	2	middle
PC-5p-61824_31	PC-5p-61824_31	TCGGATCCACCATCTATGGCT	chr1	+	181892276	181892434	down	0.449776	-1.15272	0.72681	1	10.7921	4.85401	16	5	middle
PC-5p-64667_30	PC-5p-64667_30	AGGGGAAGAAATCCTCTTGCTATT	chr1	+	254534061	254534174	down	0.378758	-1.40065	0.49404	0.626073	12.8156	4.85401	19	5	middle
PC-5p-71873_27	PC-5p-71873_27	AATTCAACTTGTACATGGAGAAAC	chr1	+	271223353	271223550	down	0.233397	-2.09914	0.18017	0.284978	12.4783	2.9124	18.5	3	middle
PC-5p-73902_27	PC-5p-73902_27	GTTCGGTTACACCAATCCAGAGGG	chr10	-	69129683	69129776	down	0.46997	-1.08936	0.73569	0.836121	16.5253	7.76641	24.5	8	middle
PC-5p-7845_172	PC-5p-7845_172	ATTCAACTTGTACATGGAGAAACA	chr5	-	159358184	159358390	down	0.281363	-1.82949	0.00025968	0.00017244	134.563	37.8612	199.5	39	middle
PC-5p-818_1151	PC-5p-818_1151	AGACTTGCGCACTCAAATTTTCGC	chr1	+	192318564	192318826	down	0.412053	-1.2791	6.0914e-10	3.50026e-10	1672.77	689.269	2480	710	high
PC-5p-89268_23	PC-5p-89268_23	TGATTTGGTGATCAGGGATCC	chr10	+	99761407	99761537	up	2.05612	1.03992	0.010855	0.014601	4.72153	9.70801	7	10	middle
PC-5p-96999_21	PC-5p-96999_21	TAATCCCTTGCTATTCAATTT	chr8	+	151332957	151333118	down	0.449776	-1.15272	0.72681	1	10.7921	4.85401	16	5	middle
PC-5p-97868_21	PC-5p-97868_21	AGTTTGGGTACTCTAGTATTGACC	chr1	+	234330451	234330610	down	0.439781	-1.18514	0.56088	0.725346	24.2821	10.6788	36	11	middle
PC-5p-98011_21	PC-5p-98011_21	AAGGGCATGTTCGGTTACACCAAT	chr9	-	153892785	153892867	down	0.455773	-1.13361	0.65479	0.701677	20.2351	9.22261	30	9.5	middle

## Sheet: Table S4
Table S4 Differentially expressed miRNAs in the endosperm of maize inbred lines Mo17 and Ji419 at 25 DAP
miR name	Rep miR ID	miR seq	Genome ID	Strand	Start	End	Up/down	Fold change(Ji419 at 25 DAP/Mo17 at 25 DAP)	Log2 (fold change)	P value (chi square 2x2)	P value (fisher test)	Mo17 at 25 DAP (norm)	Ji419 at 25 DAP (norm)	Mo17 at 25 DAP (raw)	Ji419 at 25 DAP (raw)	Expression level
miR528-p3_1ss21GT	bdi-miR528-p3_1ss21GT	TGCCTGCCTCTTCCATTCCTTC	chr9	-	153752254	153752369	down	0.192274	-2.37876	0.00033784	0.00027429	34.8899	6.70842	65.5	2.5	middle
miR827-5p_L+2_2ss13TG19CT	bdi-miR827-5p_L+2_2ss13TG19CT	TCTTTTGTTGGTGGTCATTTAACC	chr5	-	167388667	167388825	down	-inf	-inf	0.0032182	0.00348466	11.1861	0	21	0	middle
miR156a_L+1R+2	gma-miR156a_L+1R+2	TTGACAGAAGAGAGTGAGCACCA	chr9	+	132271046	132271138	down	-inf	-inf	0.010125	0.00627145	8.52272	0	16	0	low
miR171m_1ss21AC	gma-miR171m_1ss21AC	TTGAGCCGCGTCAATATCTCC	chr1	+	245962339	245962529	down	0.143931	-2.79655	1.5132e-13	2.00268e-15	121.182	17.4419	227.5	6.5	high
miR171m_1ss21AC	gma-miR171m_1ss21AC	TTGAGCCGCGTCAATATCTCC	chr5	-	20331890	20332089	down	0.143931	-2.79655	1.5132e-13	2.00268e-15	121.182	17.4419	227.5	6.5	high
miR167b-5p_R+2	mtr-miR167b-5p_R+2	TGAAGCTGCCAGCATGATCTGGA	chr9	+	110562485	110562620	down	0.192091	-2.38014	3.2459e-24	1.72639e-26	279.386	53.6674	524.5	20	middle
miR169p-p5_1ss15AG	osa-miR169p-p5_1ss15AG	TGTAGCCAAGGACAGACTTGCC	chr2	-	11307464	11307600	down	0.279866	-1.83719	0.029272	0.0241459	19.1761	5.36674	36	2	middle
miR827_R+3	osa-miR827_R+3	TTAGATGACCATCAGCAAACATTT	chr5	-	167388667	167388825	down	-inf	-inf	1.0649e-09	1.27622e-12	47.9403	0	90	0	middle
miR5568a-p5_1ss9TA	sbi-miR5568a-p5_1ss9TA	ATTGTAAGACGTTCTGGCTTT	chr1	-	283393206	283393339	down	-inf	-inf	0.042055	0.0725311	5.3267	0	10	0	low
miR156e-3p_L+1_2ss14CA22TC	zma-miR156e-3p_L+1_2ss14CA22TC	TGCTCACTGCTCTATCTGTCACC	chr2	+	32121369	32121494	down	0.142573	-2.81023	0.00035142	0.000240705	28.2315	4.02505	53	1.5	middle
miR156i-3p	zma-miR156i-3p	GCTCACTGCTCTATCTGTCATC	chr4	-	137206467	137206570	down	0.431793	-1.21159	0.31888	0.412421	9.32173	4.02505	17.5	1.5	low
miR156j-3p_L-1	zma-miR156j-3p_L-1	GCTCTCTGCTCTCACTGTCATC	chr7	-	130685458	130685582	down	0.403006	-1.31113	0.065109	0.0729462	26.6335	10.7335	50	4	middle
miR156j-5p_R-1	zma-miR156j-5p_R-1	TGACAGAAGAGAGAGAGCAC	chr7	-	130685458	130685582	up	2.25941	1.17594	1.8972e-64	2.03056e-64	328.977	743.293	617.6	277	high
miR156l-3p_L+1	zma-miR156l-3p_L+1	TGCTCACTGCTCTATCTGTCACC	chr5	-	183907877	183907967	down	0.142573	-2.81023	0.00035142	0.000240705	28.2315	4.02505	53	1.5	middle
miR159a-5p	zma-miR159a-5p	GAGCTCCTATCATTCCAATGA	chr8	+	10392820	10393065	up	23.5087	4.55512	3.1626e-06	1.71848e-06	0.799005	18.7836	1.5	7	middle
miR159c-3p_L-1R-1	zma-miR159c-3p_L-1R-1	TTGGATTGAAGGGAGCTCC	chr3	-	2748141	2748337	up	3.63366	1.86143	8.4347e-18	3.25907e-18	32.4929	118.068	61	44	middle
miR159c-5p_L-1R-1	zma-miR159c-5p_L-1R-1	AGCTCCCTTCGATCCAATC	chr8	+	26827541	26827733	up	32.7443	5.03317	5.1156e-06	8.13671e-06	0.53267	17.4419	1	6.5	middle
miR159c-5p_L-1R-1	zma-miR159c-5p_L-1R-1	AGCTCCCTTCGATCCAATC	chr3	-	2748141	2748337	up	32.7443	5.03317	5.1156e-06	8.13671e-06	0.53267	17.4419	1	6.5	middle
miR160f-3p_R+1_1ss16GA	zma-miR160f-3p_R+1_1ss16GA	GCGTGCGAGGTGCCAAGCATGG	chr2	-	237695429	237695544	up	inf	inf	8.6351e-07	1.46884e-07	0	18.7836	0	7	middle
miR162-3p_R+1	zma-miR162-3p_R+1	TCGATAAACCTCTGCATCCAG	chr5	-	182091022	182091151	down	-inf	-inf	4.4055e-06	3.04869e-07	27.1662	0	51	0	middle
miR164b-3p_L+2	zma-miR164b-3p_L+2	TCATGTGCCCATCTTCTCCACC	chr6	+	141801314	141801441	down	-inf	-inf	0.053775	0.0725311	4.79403	0	9	0	low
miR164e-5p	zma-miR164e-5p	TGGAGAAGCAGGACACGTGAG	chr1	+	46853174	46853289	down	0.407764	-1.2942	3.7321e-10	2.04328e-10	315.873	128.802	593	48	middle
miR164e-p3	zma-miR164e-p3	GTGGTCGTTCATGTGTCCGCC	chr1	+	46853174	46853289	down	-inf	-inf	0.042055	0.0725311	5.3267	0	10	0	low
miR167b-3p_L-1	zma-miR167b-3p_L-1	ATCATGCTGTGACAGTTTCACT	chr5	+	7696799	7696925	down	0.387506	-1.36771	0.1636	0.16572	13.8494	5.36674	26	2	middle
miR167d-3p	zma-miR167d-3p	GGTCATGCTGCTGCAGCCTCACT	chr1	-	287799562	287799694	down	0.373154	-1.42216	0.13894	0.16572	14.3821	5.36674	27	2	middle
miR167e-3p	zma-miR167e-3p	GATCATGCTGTGCAGTTTCATC	chr7	-	9835378	9835496	up	4.74125	2.24527	1.2752e-15	3.44142e-16	18.1108	85.8678	34	32	middle
miR167h-3p_L+1R+1	zma-miR167h-3p_L+1R+1	AGATCATGTTGCAGCTTCACT	chr9	+	110562487	110562616	up	2.1036	1.07286	2.5231e-05	3.29261e-05	24.2365	50.984	45.5	19	middle
miR167h-3p_L+1R+1	zma-miR167h-3p_L+1R+1	AGATCATGTTGCAGCTTCACT	chr6	-	93489270	93489412	up	2.1036	1.07286	2.5231e-05	3.29261e-05	24.2365	50.984	45.5	19	middle
miR169a-5p	zma-miR169a-5p	CAGCCAAGGATGACTTGCCGA	chr8	+	4792715	4792870	up	2.71254	1.43965	0.033728	0.0393585	3.46236	10	6.5	3.5	low
miR169a-5p	zma-miR169a-5p	CAGCCAAGGATGACTTGCCGA	chr3	+	37610459	37610588	up	2.71254	1.43965	0.033728	0.0393585	3.46236	10	6.5	3.5	low
miR171d-5p	zma-miR171d-5p	TGTTGGCTCGGCTCACTCAGA	chr9	-	126503125	126503245	down	0.446882	-1.16203	0.074323	0.108459	33.0256	14.7585	62	5.5	middle
miR171d-5p	zma-miR171d-5p	TGTTGGCTCGGCTCACTCAGA	chr1	+	7950197	7950322	down	0.446882	-1.16203	0.074323	0.108459	33.0256	14.7585	62	5.5	middle
miR171f-p5	zma-miR171f-p5	TGTTGGCATGGCTCAATCAAC	chr5	-	8552128	8552282	down	0.146017	-2.77579	5.1247e-05	1.38411e-05	36.7542	5.36674	69	2	middle
miR171h-3p_L-1R+1	zma-miR171h-3p_L-1R+1	TGAGCCGAACCAATATCACTC	chr10	-	137341933	137342035	down	-inf	-inf	0.020452	0.0209887	6.92471	0	13	0	middle
miR171h-3p_L-1R+1	zma-miR171h-3p_L-1R+1	TGAGCCGAACCAATATCACTC	chr2	-	17430169	17430292	down	-inf	-inf	0.020452	0.0209887	6.92471	0	13	0	middle
miR2118b	zma-miR2118b	TTCCCGATGCCTCCCATTCCTA	chr2	+	49919300	49919417	down	0.132568	-2.9152	1.2607e-05	3.11276e-06	40.4829	5.36674	76	2	middle
miR2118c	zma-miR2118c	TTCCTAATGCCTCCCATTCCTA	chr10	-	117773257	117773389	down	-inf	-inf	0.0020479	0.00181246	12.2514	0	23	0	middle
miR2118d	zma-miR2118d	TTCCTGATGCCTCCCATGCCTA	chr2	+	49919492	49919639	down	-inf	-inf	0.001045	0.000497959	13.8494	0	26	0	middle
miR319a-3p_R+1	zma-miR319a-3p_R+1	TTGGACTGAAGGGTGCTCCCT	chr3	+	2801742	2801954	up	5.41857	2.43791	1.1991e-16	3.78326e-17	15.8469	85.8678	29.75	32	middle
miR319a-3p_R+1	zma-miR319a-3p_R+1	TTGGACTGAAGGGTGCTCCCT	chr3	+	212198195	212198403	up	5.41857	2.43791	1.1991e-16	3.78326e-17	15.8469	85.8678	29.75	32	middle
miR319a-3p_R+1	zma-miR319a-3p_R+1	TTGGACTGAAGGGTGCTCCCT	chr8	-	147815408	147815623	up	5.41857	2.43791	1.1991e-16	3.78326e-17	15.8469	85.8678	29.75	32	middle
miR319a-3p_R+1	zma-miR319a-3p_R+1	TTGGACTGAAGGGTGCTCCCT	chr8	-	26772847	26773070	up	5.41857	2.43791	1.1991e-16	3.78326e-17	15.8469	85.8678	29.75	32	middle
miR319a-p5	zma-miR319a-p5	AGCTGCCGACTCATCCATTCA	chr3	+	212198195	212198403	up	3.71821	1.89461	2.693e-07	1.89676e-07	11.1861	41.5922	21	15.5	middle
miR319b-5p	zma-miR319b-5p	AGAGCGTCCTTCAGTCCACTC	chr3	+	2801742	2801954	up	24.5582	4.61813	2.8427e-28	9.79758e-33	4.26136	104.651	8	39	middle
miR319b-5p	zma-miR319b-5p	AGAGCGTCCTTCAGTCCACTC	chr8	-	26772847	26773070	up	24.5582	4.61813	2.8427e-28	9.79758e-33	4.26136	104.651	8	39	middle
miR319c-p5	zma-miR319c-p5	AGCTGCCGACTCATCCATTCA	chr8	-	147815408	147815623	up	3.71821	1.89461	2.693e-07	1.89676e-07	11.1861	41.5922	21	15.5	middle
miR390a-5p	zma-miR390a-5p	AAGCTCAGGAGGGATAGCGCC	chr1	+	292655931	292656111	down	0.296328	-1.75473	0.041848	0.0360943	18.1108	5.36674	34	2	middle
miR393a-p3_2ss19AT20AT	zma-miR393a-p3_2ss19AT20AT	TCAGTGCAATCCCTTTGGTTTT	chr2	+	754231	754356	down	0.335839	-1.57416	0.22178	0.367776	7.99005	2.68337	15	1	low
miR393c-p3_2ss19AT20AT	zma-miR393c-p3_2ss19AT20AT	TCAGTGCAATCCCTTTGGTTTT	chr10	-	148152652	148152748	down	0.335839	-1.57416	0.22178	0.367776	7.99005	2.68337	15	1	low
miR396a-5p	zma-miR396a-5p	TTCCACAGCTTTCTTGAACTG	chr4	+	173324503	173324639	up	2.509	1.32711	0	0	10042.3	25196.2	18852.8	9389.75	high
miR396a-5p	zma-miR396a-5p	TTCCACAGCTTTCTTGAACTG	chr9	-	15367441	15367576	up	2.509	1.32711	0	0	10042.3	25196.2	18852.8	9389.75	high
miR397a-5p	zma-miR397a-5p	TCATTGAGCGCAGCGTTGATG	chr3	-	180721709	180721851	down	0.214365	-2.22186	0.00039221	0.000264482	37.5532	8.05011	70.5	3	middle
miR397b-p3	zma-miR397b-p3	TCACCAGCGCTGCACTCAATT	chr5	-	82459696	82459779	down	0.293211	-1.76999	2.2435e-40	4.97947e-43	759.588	222.72	1426	83	high
miR397b-p5	zma-miR397b-p5	TTGAGCGCAGCGTTGATGAGC	chr5	-	82459696	82459779	down	0.279111	-1.84109	0	0	7210.49	2012.53	13536.5	750	high
miR398a-3p	zma-miR398a-3p	TGTGTTCTCAGGTCGCCCCCG	chr2	+	170163081	170163220	down	0.263299	-1.92522	2.3874e-76	1.09482e-82	1268.82	334.079	2382	124.5	high
miR398a-3p	zma-miR398a-3p	TGTGTTCTCAGGTCGCCCCCG	chr7	+	38552630	38552737	down	0.263299	-1.92522	2.3874e-76	1.09482e-82	1268.82	334.079	2382	124.5	high
miR398a-5p_1ss21GA	zma-miR398a-5p_1ss21GA	GGGGCGAACTGAGAACACATA	chr2	+	170163081	170163220	down	-inf	-inf	0.020452	0.0209887	6.92471	0	13	0	low
miR398b-5p_L-1R+1	zma-miR398b-5p_L-1R+1	GGGCGGACTGGGAACACATGG	chr7	+	38552630	38552737	down	0.450286	-1.15108	0.0027186	0.00337066	95.348	42.9339	179	16	middle
miR399c-5p	zma-miR399c-5p	GGGTACGTCTCCTTTGGCACA	chr6	+	159890156	159890362	up	inf	inf	0.00019966	0.000110693	0	10.7335	0	4	middle
miR408b-5p_L+1	zma-miR408b-5p_L+1	ACAGGGACGAGGCAGAGCATGG	chr8	-	38494457	38494603	down	-inf	-inf	0.025946	0.0388328	6.39204	0	12	0	middle
miR528a-3p_L+1	zma-miR528a-3p_L+1	TCCTGTGCCTGCCTCTTCCATT	chr9	-	153752340	153752417	down	0.103868	-3.26718	1.62e-10	3.61596e-12	77.5035	8.05011	145.5	3	middle
miR528a-3p_L+1	zma-miR528a-3p_L+1	TCCTGTGCCTGCCTCTTCCATT	chr1	+	6409248	6409370	down	0.103868	-3.26718	1.62e-10	3.61596e-12	77.5035	8.05011	145.5	3	middle
miR528a-5p	zma-miR528a-5p	TGGAAGGGGCATGCAGAGGAG	chr9	-	153752340	153752417	down	0.272268	-1.8769	1.5402e-62	2.44901e-67	1079.19	293.829	2026	109.5	high
miR528a-5p	zma-miR528a-5p	TGGAAGGGGCATGCAGAGGAG	chr1	+	6409248	6409370	down	0.272268	-1.8769	1.5402e-62	2.44901e-67	1079.19	293.829	2026	109.5	high
miR827-3p	zma-miR827-3p	TTAGATGACCATCAGCAAACA	chr5	-	167388787	167388908	down	0.274576	-1.86472	0	0	31507.4	8651.18	59150	3224	high
miR827-5p_L+1	zma-miR827-5p_L+1	TTTTGTTGGTGGTCATTTAACC	chr5	-	167388787	167388908	down	0.209936	-2.25198	0	0	6109.73	1282.65	11470	478	high
PC-3p-103524_20	PC-3p-103524_20	TTATTTGAAAATACTGTTCTTT	chr3	-	45711050	45711250	down	-inf	-inf	1.2983e-05	1.12403e-06	24.5028	0	46	0	middle
PC-3p-110311_19	PC-3p-110311_19	CAACCGAGCTGCTGAGTGCTT	chr1	+	217581902	217582063	down	0.234306	-2.09353	0.061084	0.110525	11.4524	2.68337	21.5	1	middle
PC-3p-112015_19	PC-3p-112015_19	CTTGTGTCTTGGTTGTACGGT	chr1	-	291035774	291035922	down	-inf	-inf	0.012778	0.0114351	7.99005	0	15	0	middle
PC-3p-113386_18	PC-3p-113386_18	TCCCCTCCAATCCTCTTCTGG	chr10	-	69129133	69129227	down	0.47977	-1.05959	0.35532	0.450898	11.1861	5.36674	21	2	middle
PC-3p-113386_18	PC-3p-113386_18	TCCCCTCCAATCCTCTTCTGG	chr10	-	69129683	69129776	down	0.47977	-1.05959	0.35532	0.450898	11.1861	5.36674	21	2	middle
PC-3p-115510_18	PC-3p-115510_18	CCCATTGCTTCCAAACAAGCCC	chr8	-	113024556	113024681	down	-inf	-inf	0.00093465	0.000497959	14.1158	0	26.5	0	middle
PC-3p-125873_17	PC-3p-125873_17	TACCCTTACTCCCAAACAAGCC	chr1	-	151296159	151296294	down	-inf	-inf	0.010125	0.00627145	8.52272	0	16	0	middle
PC-3p-12673_116	PC-3p-12673_116	TTCTGGATTGGTGTAACCGAA	chr10	+	69129157	69129251	down	0.429561	-1.21906	0.053898	0.0829501	34.3572	14.7585	64.5	5.5	middle
PC-3p-12673_116	PC-3p-12673_116	TTCTGGATTGGTGTAACCGAA	chr10	+	69129630	69129721	down	0.429561	-1.21906	0.053898	0.0829501	34.3572	14.7585	64.5	5.5	middle
PC-3p-12863_115	PC-3p-12863_115	TCTGTAAGTTGTTGTGCACAA	chr2	+	90328757	90328949	up	2.11253	1.07897	7.6616e-07	7.64844e-07	33.0256	69.7676	62	26	middle
PC-3p-1338_720	PC-3p-1338_720	CCACTTACTCCCAAACAAGCC	chr2	+	38971733	38971880	up	170.018	7.40955	5.6464e-52	7.78551e-64	1.06534	181.127	2	67.5	middle
PC-3p-1338_720	PC-3p-1338_720	CCACTTACTCCCAAACAAGCC	chr9	-	109132399	109132558	up	170.018	7.40955	5.6464e-52	7.78551e-64	1.06534	181.127	2	67.5	middle
PC-3p-135253_16	PC-3p-135253_16	ATCATAGTATTGAAATACTACGGT	chr8	-	127387926	127388113	down	-inf	-inf	0.03299	0.0388328	5.85937	0	11	0	middle
PC-3p-150911_14	PC-3p-150911_14	ATGGATCCCCTTCAATTCCATGTC	chr10	-	58380159	58380272	down	-inf	-inf	0.010125	0.00627145	8.52272	0	16	0	middle
PC-3p-17455_90	PC-3p-17455_90	GCAAAGGATTATAGTCCCCTC	chr3	-	204767185	204767333	up	26.8671	4.74777	1.3059e-12	1.11421e-13	1.59801	42.9339	3	16	middle
PC-3p-179983_12	PC-3p-179983_12	AATACTAGAGTACCCAAACTAGGC	chr3	+	112669785	112669925	down	-inf	-inf	0.0063808	0.00345818	9.58806	0	18	0	middle
PC-3p-186410_12	PC-3p-186410_12	TGTGGGCCATAGCAACCCGTT	chr3	+	173737683	173737903	down	-inf	-inf	0.0016354	0.000947297	12.7841	0	24	0	middle
PC-3p-1975_511	PC-3p-1975_511	ATGGTCTTTTGTTTCAGGTGCGAT	chr7	+	30175353	30175605	down	0.145595	-2.77997	3.7764e-15	4.14077e-17	138.228	20.1253	259.5	7.5	middle
PC-3p-1975_511	PC-3p-1975_511	ATGGTCTTTTGTTTCAGGTGCGAT	chr7	-	30175246	30175491	down	0.145595	-2.77997	3.7764e-15	4.14077e-17	138.228	20.1253	259.5	7.5	middle
PC-3p-20419_79	PC-3p-20419_79	TTGCGCACTCAAATTTTCGC	chr1	+	192318564	192318826	down	0.327647	-1.60978	0.0003498	0.00020206	65.5184	21.4669	123	8	middle
PC-3p-22692_72	PC-3p-22692_72	ATTGATCCTGTAGCAACGTACGGT	chr1	+	64553364	64553485	down	-inf	-inf	0.0020479	0.00181246	12.2514	0	23	0	middle
PC-3p-24264_68	PC-3p-24264_68	TGGTTTGGGGTGGATATGTGG	chr1	-	175921990	175922153	down	-inf	-inf	0.00066925	0.000263404	14.9148	0	28	0	middle
PC-3p-2701_398	PC-3p-2701_398	ATTATAGTCCCCTCAATTCTC	chr2	-	40059158	40059291	up	4.2525	2.08831	6.31e-55	7.57013e-57	82.0312	348.838	154	130	high
PC-3p-2757_392	PC-3p-2757_392	TTTTGAGGCCATGAATCATGC	chr2	+	234552892	234553105	down	0.383816	-1.38151	6.2562e-05	4.66918e-05	111.861	42.9339	210	16	middle
PC-3p-27873_61	PC-3p-27873_61	AAGGTAATTGAGGACACCATAACT	chr1	+	53834606	53834758	down	-inf	-inf	2.0032e-05	1.99693e-06	23.4375	0	44	0	middle
PC-3p-2903_375	PC-3p-2903_375	CTCGATCCAGACGCAACCGAA	chr7	-	140843457	140843568	down	-inf	-inf	3.828e-14	4.93801e-19	73.7748	0	138.5	0	middle
PC-3p-2903_375	PC-3p-2903_375	CTCGATCCAGACGCAACCGAA	chr9	-	139917643	139917716	down	-inf	-inf	3.828e-14	4.93801e-19	73.7748	0	138.5	0	middle
PC-3p-30799_56	PC-3p-30799_56	ATTCTAGCCCCTTCAATCCTCTCC	chr3	+	204375865	204375992	down	0.165167	-2.59801	0.0096239	0.0184196	16.2464	2.68337	30.5	1	middle
PC-3p-32619_54	PC-3p-32619_54	TTGTGTTTTGGTTGCACGGTT	chr8	-	137857992	137858170	up	2.39285	1.25873	4.2093e-06	3.99343e-06	21.3068	50.984	40	19	middle
PC-3p-336668_6	PC-3p-336668_6	ATTTCTCCCCATGGATCCCCT	chr1	+	297996668	297996825	down	-inf	-inf	0.016152	0.0209885	7.45738	0	14	0	middle
PC-3p-336668_6	PC-3p-336668_6	ATTTCTCCCCATGGATCCCCT	chr4	+	23729015	23729162	down	-inf	-inf	0.016152	0.0209885	7.45738	0	14	0	middle
PC-3p-383_2667	PC-3p-383_2667	AATATCTGATCTGTTAGATGGTCT	chr7	-	30175263	30175447	down	0.0841842	-3.57031	2.7592e-51	2.07723e-61	398.437	33.5421	748	12.5	high
PC-3p-44039_42	PC-3p-44039_42	ACCATTTCAGGATGGGTGATCATC	chr3	-	36833494	36833655	down	-inf	-inf	0.00034426	7.51504e-05	16.5128	0	31	0	middle
PC-3p-46351_40	PC-3p-46351_40	ATTCCACTTGCTCCCAAACAAGCC	chr2	+	203809121	203809266	down	-inf	-inf	0.020452	0.0209887	6.92471	0	13	0	middle
PC-3p-48309_39	PC-3p-48309_39	TCCAATTCCCTTGCTCTCAAA	chr1	-	54272809	54272902	down	-inf	-inf	0.0063808	0.00345818	9.58806	0	18	0	middle
PC-3p-48736_38	PC-3p-48736_38	ATTATATGTCCTCGTTGCAACGCA	chr8	-	21041526	21041684	down	-inf	-inf	0.012778	0.0114351	7.99005	0	15	0	middle
PC-3p-52575_36	PC-3p-52575_36	ACTTTGTGATTTTACCCCTCC	chr6	-	114264727	114264863	down	0.359827	-1.47462	0.11773	0.115022	14.9148	5.36674	28	2	middle
PC-3p-62964_31	PC-3p-62964_31	ACTCTTCCTCCCAAACAAGCC	chr3	+	168531301	168531444	down	0.387506	-1.36771	0.32461	0.528954	6.92471	2.68337	13	1	middle
PC-3p-68380_29	PC-3p-68380_29	TTAAGATTGATGGGGTGGACA	chr2	+	9991074	9991245	down	-inf	-inf	0.0071582	0.00627145	9.32173	0	17.5	0	middle
PC-3p-68380_29	PC-3p-68380_29	TTAAGATTGATGGGGTGGACA	chr2	-	9990986	9991162	down	-inf	-inf	0.0071582	0.00627145	9.32173	0	17.5	0	middle
PC-3p-81569_25	PC-3p-81569_25	AATCCCCTTCATTCCACTTGCTCC	chr1	+	282651531	282651662	down	-inf	-inf	0.0080327	0.00627145	9.05539	0	17	0	middle
PC-3p-82784_24	PC-3p-82784_24	ATTGGTCCTTTTCGTTTCTCCATA	chr5	-	159358184	159358390	down	-inf	-inf	2.489e-05	1.99703e-06	22.9048	0	43	0	middle
PC-3p-83316_24	PC-3p-83316_24	ATAGCACCCTCAATCCCCTCCATT	chr3	-	204375805	204375932	down	-inf	-inf	3.9492e-08	3.83374e-10	38.8849	0	73	0	middle
PC-3p-87674_23	PC-3p-87674_23	ATTATAACCCCTTCAATCCTCTCC	chr4	-	14400827	14400962	down	0.308423	-1.69702	0.093719	0.140414	13.0504	4.02505	24.5	1.5	middle
PC-3p-8848_155	PC-3p-8848_155	TCACTTGGTCCCAAACAAGCC	chr4	+	231415509	231415644	down	0.489765	-1.02984	0.24384	0.255689	19.1761	9.39179	36	3.5	middle
PC-3p-8848_155	PC-3p-8848_155	TCACTTGGTCCCAAACAAGCC	chr10	+	61579092	61579225	down	0.489765	-1.02984	0.24384	0.255689	19.1761	9.39179	36	3.5	middle
PC-3p-9220_150	PC-3p-9220_150	ATTGGTGTAACCGAACAAGCC	chr10	+	145083767	145083826	down	0.348277	-1.52169	1.4044e-05	1.19938e-05	107.866	37.5672	202.5	14	middle
PC-5p-100098_20	PC-5p-100098_20	AGACACAAGGATGGTGGTGGGAAG	chr6	+	49204570	49204749	down	-inf	-inf	0.020452	0.0209887	6.92471	0	13	0	middle
PC-5p-114326_18	PC-5p-114326_18	TGTCACACTTGGTTTCAATGC	chr6	+	157697652	157697804	down	-inf	-inf	0.0040392	0.00348466	10.6534	0	20	0	middle
PC-5p-115602_18	PC-5p-115602_18	TAATTGGAACTGTGGTAGTTC	chr2	+	2368470	2368639	up	3.77818	1.91769	0.0012867	0.00120651	4.26136	16.1002	8	6	middle
PC-5p-123472_17	PC-5p-123472_17	TTAAGGGCGGGTTTGGTGAC	chr2	-	32965166	32965300	up	inf	inf	0.00019966	0.000110693	0	10.7335	0	4	middle
PC-5p-13051_113	PC-5p-13051_113	TTGGTGACCAGGGAAATGGAG	chr5	+	31689813	31689919	down	0.239885	-2.05959	0.0015457	0.000975428	33.5582	8.05011	63	3	middle
PC-5p-16251_95	PC-5p-16251_95	TGTGGATTAGGTGGGATTGGA	chr5	-	171319050	171319145	down	-inf	-inf	7.8807e-07	2.4292e-08	31.4275	0	59	0	middle
PC-5p-20590_78	PC-5p-20590_78	TCAGAAAATATGAACTTGAGA	chr7	+	85879223	85879381	down	-inf	-inf	0.00047976	0.00014024	15.7138	0	29.5	0	middle
PC-5p-20590_78	PC-5p-20590_78	TCAGAAAATATGAACTTGAGA	chr9	-	132101581	132101744	down	-inf	-inf	0.00047976	0.00014024	15.7138	0	29.5	0	middle
PC-5p-22003_74	PC-5p-22003_74	AGGGCTTGTTCGGTTACACCAATC	chr6	-	14563388	14563494	down	-inf	-inf	0.0025662	0.00181246	11.7187	0	22	0	middle
PC-5p-22081_74	PC-5p-22081_74	TCAGGGATCCCAAGAGAATCC	chr4	-	12833769	12833915	down	-inf	-inf	5.4666e-06	3.04869e-07	26.6335	0	50	0	middle
PC-5p-238502_9	PC-5p-238502_9	ATAAACCGGATGTTGACGTGTCGT	chr10	+	111306282	111306424	down	-inf	-inf	0.03299	0.0388328	5.85937	0	11	0	middle
PC-5p-265753_8	PC-5p-265753_8	AGCTTGTTCGGTTACACCAATCCA	chr4	-	71302158	71302287	down	-inf	-inf	0.025946	0.0388328	6.39204	0	12	0	middle
PC-5p-28889_59	PC-5p-28889_59	TAAGTTATGGCGTCCTTAATCACC	chr1	+	53834606	53834758	down	0.119942	-3.05959	2.5097e-06	3.98749e-07	44.7443	5.36674	84	2	middle
PC-5p-29941_58	PC-5p-29941_58	TAGTCGTGTTTTTTGCTCAGT	chr2	+	42953367	42953535	down	-inf	-inf	0.011372	0.0114351	8.25639	0	15.5	0	middle
PC-5p-29941_58	PC-5p-29941_58	TAGTCGTGTTTTTTGCTCAGT	chr9	+	1046477	1046645	down	-inf	-inf	0.011372	0.0114351	8.25639	0	15.5	0	middle
PC-5p-312416_7	PC-5p-312416_7	CCACCATCTACGGCTGAGTGC	chr3	+	174805923	174806108	up	inf	inf	3.2036e-05	2.11262e-05	0	13.4168	0	5	middle
PC-5p-32802_53	PC-5p-32802_53	TGGTGTCCTCATTTTTACCCT	chr3	+	33953102	33953241	down	-inf	-inf	0.00022148	4.05233e-05	17.5781	0	33	0	middle
PC-5p-35726_50	PC-5p-35726_50	AAACACGTCCCTGTCAGGGCGC	chr7	+	21650522	21650679	up	inf	inf	3.5217e-07	6.41631e-08	0	20.1253	0	7.5	middle
PC-5p-35726_50	PC-5p-35726_50	AAACACGTCCCTGTCAGGGCGC	chr7	-	21650618	21650775	up	inf	inf	3.5217e-07	6.41631e-08	0	20.1253	0	7.5	middle
PC-5p-37922_47	PC-5p-37922_47	ACATGTGTTGAGGTGGATTGGGGT	chr7	+	102297621	102297753	down	-inf	-inf	0.016152	0.0209885	7.45738	0	14	0	middle
PC-5p-383_2667	PC-5p-383_2667	AATATCTGATCTGTTAGATGGTCT	chr7	+	30175353	30175605	down	0.0841842	-3.57031	2.7592e-51	2.07723e-61	398.437	33.5421	748	12.5	high
PC-5p-40114_45	PC-5p-40114_45	AGATAACCATCAGTACAAATTGAC	chr3	-	45711050	45711250	down	-inf	-inf	0.0025662	0.00181246	11.7187	0	22	0	middle
PC-5p-43065_43	PC-5p-43065_43	TTGCTGGTGTGCTCATTTTTACC	chr3	+	128690500	128690647	down	-inf	-inf	0.014364	0.0114351	7.72372	0	14.5	0	middle
PC-5p-43065_43	PC-5p-43065_43	TTGCTGGTGTGCTCATTTTTACC	chr9	+	147017097	147017277	down	-inf	-inf	0.014364	0.0114351	7.72372	0	14.5	0	middle
PC-5p-43820_42	PC-5p-43820_42	TATTTTAGTCCCTAAATTGCC	chr10	-	134241525	134241652	down	-inf	-inf	0.00027608	7.51504e-05	17.0454	0	32	0	middle
PC-5p-44850_41	PC-5p-44850_41	AGGTAATGGAGTGGATTGAGGGGG	chr7	-	120799846	120799977	down	-inf	-inf	5.132e-07	1.31127e-08	32.4929	0	61	0	middle
PC-5p-52201_36	PC-5p-52201_36	AGGGCTGATTTGGTGACCGAGGAT	chr10	-	105068864	105069070	down	-inf	-inf	0.012778	0.0114351	7.99005	0	15	0	middle
PC-5p-52201_36	PC-5p-52201_36	AGGGCTGATTTGGTGACCGAGGAT	chr7	-	163045797	163045969	down	-inf	-inf	0.012778	0.0114351	7.99005	0	15	0	middle
PC-5p-53383_35	PC-5p-53383_35	TGTTTGAATGCACTAGAGGTA	chr1	-	273965145	273965224	down	0.335839	-1.57416	0.083999	0.0788971	15.9801	5.36674	30	2	middle
PC-5p-585719_4	PC-5p-585719_4	TGGTGTGCTCAGTTTTACCCT	chr4	+	2627847	2628012	up	10.0752	3.33273	0.001059	0.00079636	1.06534	10.7335	2	4	middle
PC-5p-59553_32	PC-5p-59553_32	AAGGGCTGATTTGGTGACCCGGGA	chr7	-	10781317	10781428	down	-inf	-inf	0.011372	0.0114351	8.25639	0	15.5	0	middle
PC-5p-6182_207	PC-5p-6182_207	TAAAATCACAATTGCAAGGTG	chr5	+	200974078	200974196	down	0.171931	-2.5401	2.1949e-08	3.5994e-09	78.0362	13.4168	146.5	5	middle
PC-5p-61824_31	PC-5p-61824_31	TCGGATCCACCATCTATGGCT	chr1	+	181892276	181892434	down	-inf	-inf	0.016152	0.0209885	7.45738	0	14	0	middle
PC-5p-64667_30	PC-5p-64667_30	AGGGGAAGAAATCCTCTTGCTATT	chr1	+	254534061	254534174	down	-inf	-inf	0.042055	0.0725311	5.3267	0	10	0	middle
PC-5p-71873_27	PC-5p-71873_27	AATTCAACTTGTACATGGAGAAAC	chr1	+	271223353	271223550	down	-inf	-inf	0.03299	0.0388328	5.85937	0	11	0	middle
PC-5p-73902_27	PC-5p-73902_27	GTTCGGTTACACCAATCCAGAGGG	chr10	-	69129683	69129776	down	-inf	-inf	0.042055	0.0725311	5.3267	0	10	0	middle
PC-5p-77276_26	PC-5p-77276_26	TGAGGGCTAGTTTGGATACTT	chr1	-	151723922	151724057	down	-inf	-inf	0.0050742	0.00345818	10.1207	0	19	0	middle
PC-5p-7845_172	PC-5p-7845_172	ATTCAACTTGTACATGGAGAAACA	chr5	-	159358184	159358390	down	-inf	-inf	3.6052e-11	1.85173e-14	56.463	0	106	0	middle
PC-5p-818_1151	PC-5p-818_1151	AGACTTGCGCACTCAAATTTTCGC	chr1	+	192318564	192318826	down	0.152116	-2.71675	0	1.7134e-117	1058.42	161.002	1987	60	high
PC-5p-82189_24	PC-5p-82189_24	AGGACTGATTTGGTGATTAGGGAT	chr9	+	83088989	83089113	down	-inf	-inf	0.0063808	0.00345818	9.58806	0	18	0	middle
PC-5p-88927_23	PC-5p-88927_23	TGAGAGATGGGTATAATCACA	chr2	-	195701295	195701407	down	-inf	-inf	0.0025662	0.00181246	11.7187	0	22	0	middle
PC-5p-89268_23	PC-5p-89268_23	TGATTTGGTGATCAGGGATCC	chr10	+	99761407	99761537	up	2.23892	1.16281	0.043303	0.0742036	4.79403	10.7335	9	4	middle
PC-5p-91660_22	PC-5p-91660_22	AGGGCTTGTTCGTTTAGACCAATC	chr2	+	166401619	166401710	down	-inf	-inf	0.010125	0.00627145	8.52272	0	16	0	middle
PC-5p-97868_21	PC-5p-97868_21	AGTTTGGGTACTCTAGTATTGACC	chr1	+	234330451	234330610	down	-inf	-inf	0.0032182	0.00348466	11.1861	0	21	0	middle
PC-5p-98011_21	PC-5p-98011_21	AAGGGCATGTTCGGTTACACCAAT	chr9	-	153892785	153892867	down	-inf	-inf	0.037235	0.0388328	5.59304	0	10.5	0	middle

## Sheet: Table S5
Table S5 Differentially expressed miRNAs and their target genes in the endosperm of maize inbred lines Mo17 and Ji419 at 15 DAP
Small RNA	Up/down	Fold change (Ji419 at 15 DAP/Mo17 at 15 DAP)	Log2 (fold change)	Target genes	Fold change	Log2 (fold change)	Pval	Padj	Up/down	Chr position	Gene description	Entrez gene ID	GO ID	GO term	Pathway	Pathway description
miR156a-5p	up	2.10818	1.076	GRMZM5G806833	0.486753	-1.03874			Down	7-:136363257-136364624	Uncharacterized protein [Source:UniProtKB/TrEMBL;Acc:B4FM18]	100217221
	up	2.10818	1.076	GRMZM2G061734	0.821863	-0.283029			Down	2+:192807845-192812893	SBP5	100279240	GO:0003677,GO:0005634	DNA binding|nucleus
	up	2.10818	1.076	GRMZM2G156621	-inf	-inf			Down	5-:131224969-131228486	SBP31	100191346	GO:0003677,GO:0005634	DNA binding|nucleus
miR156j-5p_R-1	up	4.30482	2.10595	GRMZM5G806833	0.486753	-1.03874			Down	7-:136363257-136364624	Uncharacterized protein [Source:UniProtKB/TrEMBL;Acc:B4FM18]	100217221
	up	4.30482	2.10595	GRMZM2G061734	0.821863	-0.283029			Down	2+:192807845-192812893	SBP5	100279240	GO:0003677,GO:0005634	DNA binding|nucleus
	up	4.30482	2.10595	GRMZM2G156621	-inf	-inf			Down	5-:131224969-131228486	SBP31	100191346	GO:0003677,GO:0005634	DNA binding|nucleus
miR167a-5p_R-2	up	3.29123	1.71863	GRMZM2G035405	1.41253	0.498284	0.0128696	0.049171	Up	5+:42328068-42332365	ARF18	100502480	GO:0003677,GO:0005515,GO:0005634,GO:0006351,GO:0006355,GO:0009725,GO:0009733,GO:0009734,GO:0009908,GO:0046983	DNA binding|protein binding|nucleus|transcription, DNA-templated|regulation of transcription, DNA-templated|response to hormone|response to auxin|auxin-activated signaling pathway|flower development|protein dimerization activity
	up	3.29123	1.71863	GRMZM2G475882	1.58154	0.661333	0.00790214	0.0373159	Up	10-:147154383-147163265	ARF30	100382863	GO:0003677,GO:0005515,GO:0005634,GO:0006351,GO:0006355,GO:0009725,GO:0009733,GO:0009734,GO:0009908,GO:0046983	DNA binding|protein binding|nucleus|transcription, DNA-templated|regulation of transcription, DNA-templated|response to hormone|response to auxin|auxin-activated signaling pathway|flower development|protein dimerization activity
	up	3.29123	1.71863	GRMZM2G078274	1.95767	0.969141	0.0153783	0.0545741	Up	2+:2271404-2279360	ARF6	100382863	GO:0003677,GO:0005515,GO:0005634,GO:0006351,GO:0006355,GO:0009725,GO:0009733,GO:0009734,GO:0009908,GO:0046983	DNA binding|protein binding|nucleus|transcription, DNA-templated|regulation of transcription, DNA-templated|response to hormone|response to auxin|auxin-activated signaling pathway|flower development|protein dimerization activity
miR169o-3p_L-1R+1	up	2.36928	1.24445	GRMZM2G009530	0.852735	-0.22983	0.0140557	0.0373375	Down	1-:177060036-177061909	GATA zinc finger family protein [Source:UniProtKB/TrEMBL;Acc:B6TB68]	100282764	GO:0003700,GO:0006355,GO:0008270,GO:0043565	transcription factor activity, sequence-specific DNA binding|regulation of transcription, DNA-templated|zinc ion binding|sequence-specific DNA binding
	up	2.36928	1.24445	GRMZM2G009808	1.6573	0.728835	0.00205874	0.0189087	Up	9-:152030140-152038415	Aconitase3	100304315	GO:0003994,GO:0005507,GO:0005739,GO:0005773,GO:0005886,GO:0006101,GO:0006102,GO:0008152,GO:0009651,GO:0048027,GO:0048046,GO:0051539	aconitate hydratase activity|copper ion binding|mitochondrion|vacuole|plasma membrane|citrate metabolic process|isocitrate metabolic process|metabolic process|response to salt stress|mRNA 5'-UTR binding|apoplast|4 iron, 4 sulfur cluster binding	zma01200,zma01210,zma01230,zma00020,zma00630	Carbon metabolism|2-Oxocarboxylic acid metabolism|Biosynthesis of amino acids|Citrate cycle (TCA cycle)|Glyoxylate and dicarboxylate metabolism
miR171c_R+1	down	0.386673	-1.37081	GRMZM2G110579	0.963976	-0.0529303	0.736244	0.802043	Down	5+:192899281-192902025	GRAS transcription factor	100279420	GO:0006351,GO:0006355	transcription, DNA-templated|regulation of transcription, DNA-templated
	down	0.386673	-1.37081	GRMZM2G037792	0.898375	-0.15461	0.474086	0.578678	Down	10-:138720419-138723128	GRAS transcription factor		GO:0006351,GO:0006355	transcription, DNA-templated|regulation of transcription, DNA-templated
	down	0.386673	-1.37081	GRMZM5G825321	1.05632	0.0790405	0.530026	0.629294	Up	2-:19769962-19772850	GRAS transcription factor	100382187	GO:0006351,GO:0006355	transcription, DNA-templated|regulation of transcription, DNA-templated
miR393a-5p_L+1R-2	down	0.439781	-1.18514	GRMZM5G848945	1.12278	0.167072	0.00274894	0.0215879	Up	2+:65666122-65670490	AFB		GO:0005515	protein binding
miR394a-5p	up	2.83032	1.50097	GRMZM2G064954	0.891251	-0.166097	0.00476764	0.0283641	Down	8+:160653050-160657235	F-box domain containing protein expressed		GO:0005515	protein binding
miR396a-5p	down	0.445271	-1.16724	GRMZM2G045977	0.670447	-0.576805	0.206169	0.310514	Down	5+:196193200-196194593	Growth-regulating factor [Source:UniProtKB/TrEMBL;Acc:K7TNA3]		GO:0005524,GO:0005634,GO:0006351,GO:0006355,GO:0016818,GO:0032502	ATP binding|nucleus|transcription, DNA-templated|regulation of transcription, DNA-templated|hydrolase activity, acting on acid anhydrides, in phosphorus-containing anhydrides|developmental process
	down	0.445271	-1.16724	GRMZM2G033612	7.93191	2.98767			Up	5-:13818620-13821440	Growth-regulating factor [Source:UniProtKB/TrEMBL;Acc:K7TNA3]		GO:0005524,GO:0005634,GO:0006351,GO:0006355,GO:0016818,GO:0032502	ATP binding|nucleus|transcription, DNA-templated|regulation of transcription, DNA-templated|hydrolase activity, acting on acid anhydrides, in phosphorus-containing anhydrides|developmental process
	down	0.445271	-1.16724	GRMZM2G034876	2.2736	1.18498			Up	5-:200344613-200348143	Growth-regulating factor [Source:UniProtKB/TrEMBL;Acc:K7TNA3]	100101535	GO:0005524,GO:0005634,GO:0006351,GO:0006355,GO:0016818,GO:0032502	ATP binding|nucleus|transcription, DNA-templated|regulation of transcription, DNA-templated|hydrolase activity, acting on acid anhydrides, in phosphorus-containing anhydrides|developmental process
	down	0.445271	-1.16724	GRMZM2G099862	1.4659	0.551782			Up	2-:225828392-225831803	Growth-regulating factor [Source:UniProtKB/TrEMBL;Acc:K7TNA3]	100125640	GO:0005524,GO:0005634,GO:0006351,GO:0006355,GO:0016818,GO:0032502	ATP binding|nucleus|transcription, DNA-templated|regulation of transcription, DNA-templated|hydrolase activity, acting on acid anhydrides, in phosphorus-containing anhydrides|developmental process
	down	0.445271	-1.16724	GRMZM2G129147	1.13018	0.176556			Up	10-:140394154-140397947	Growth-regulating factor [Source:UniProtKB/TrEMBL;Acc:K7TNA3]		GO:0005524,GO:0005634,GO:0006351,GO:0006355,GO:0016818,GO:0032502	ATP binding|nucleus|transcription, DNA-templated|regulation of transcription, DNA-templated|hydrolase activity, acting on acid anhydrides, in phosphorus-containing anhydrides|developmental process
	down	0.445271	-1.16724	GRMZM2G041223	0.724156	-0.465627	0.00945547	0.0410712	Down	2+:12202775-12208055	Putative growth-regulating factor 6 [Source:UniProtKB/TrEMBL;Acc:A5HEG5]		GO:0005524,GO:0005634,GO:0006351,GO:0006355,GO:0016818,GO:0032502	ATP binding|nucleus|transcription, DNA-templated|regulation of transcription, DNA-templated|hydrolase activity, acting on acid anhydrides, in phosphorus-containing anhydrides|developmental process
	down	0.445271	-1.16724	GRMZM2G024293	1.14158	0.191033	0.0220548	0.0683465	Up	9-:134793438-134799629	P-loop containing nucleoside triphosphate hydrolases superfamily protein [Source:Projected from Arabidopsis thaliana (AT4G21800) TAIR;Acc:AT4G21800]		GO:0000166,GO:0003924,GO:0005524,GO:0005525,GO:0005874,GO:0007264,GO:0009790,GO:0017111,GO:0051301	nucleotide binding|GTPase activity|ATP binding|GTP binding|microtubule|small GTPase mediated signal transduction|embryo development|nucleoside-triphosphatase activity|cell division
miR396c_L-1	down	0.445975	-1.16497	GRMZM2G045977	0.670447	-0.576805	0.206169	0.310514	Down	5+:196193200-196194593	Growth-regulating factor [Source:UniProtKB/TrEMBL;Acc:K7TNA3]		GO:0005524,GO:0005634,GO:0006351,GO:0006355,GO:0016818,GO:0032502	ATP binding|nucleus|transcription, DNA-templated|regulation of transcription, DNA-templated|hydrolase activity, acting on acid anhydrides, in phosphorus-containing anhydrides|developmental process
	down	0.445975	-1.16497	GRMZM2G033612	7.93191	2.98767			Up	5-:13818620-13821440	Growth-regulating factor [Source:UniProtKB/TrEMBL;Acc:K7TNA3]		GO:0005524,GO:0005634,GO:0006351,GO:0006355,GO:0016818,GO:0032502	ATP binding|nucleus|transcription, DNA-templated|regulation of transcription, DNA-templated|hydrolase activity, acting on acid anhydrides, in phosphorus-containing anhydrides|developmental process
	down	0.445975	-1.16497	GRMZM2G034876	2.2736	1.18498			Up	5-:200344613-200348143	Growth-regulating factor [Source:UniProtKB/TrEMBL;Acc:K7TNA3]	100101535	GO:0005524,GO:0005634,GO:0006351,GO:0006355,GO:0016818,GO:0032502	ATP binding|nucleus|transcription, DNA-templated|regulation of transcription, DNA-templated|hydrolase activity, acting on acid anhydrides, in phosphorus-containing anhydrides|developmental process
	down	0.445975	-1.16497	GRMZM2G099862	1.4659	0.551782			Up	2-:225828392-225831803	Growth-regulating factor [Source:UniProtKB/TrEMBL;Acc:K7TNA3]	100125640	GO:0005524,GO:0005634,GO:0006351,GO:0006355,GO:0016818,GO:0032502	ATP binding|nucleus|transcription, DNA-templated|regulation of transcription, DNA-templated|hydrolase activity, acting on acid anhydrides, in phosphorus-containing anhydrides|developmental process
	down	0.445975	-1.16497	GRMZM2G129147	1.13018	0.176556			Up	10-:140394154-140397947	Growth-regulating factor [Source:UniProtKB/TrEMBL;Acc:K7TNA3]		GO:0005524,GO:0005634,GO:0006351,GO:0006355,GO:0016818,GO:0032502	ATP binding|nucleus|transcription, DNA-templated|regulation of transcription, DNA-templated|hydrolase activity, acting on acid anhydrides, in phosphorus-containing anhydrides|developmental process
	down	0.445975	-1.16497	GRMZM2G041223	0.724156	-0.465627	0.00945547	0.0410712	Down	2+:12202775-12208055	Putative growth-regulating factor 6 [Source:UniProtKB/TrEMBL;Acc:A5HEG5]		GO:0005524,GO:0005634,GO:0006351,GO:0006355,GO:0016818,GO:0032502	ATP binding|nucleus|transcription, DNA-templated|regulation of transcription, DNA-templated|hydrolase activity, acting on acid anhydrides, in phosphorus-containing anhydrides|developmental process
miR396e-5p_1ss21TA	down	0.307589	-1.70093	GRMZM2G045977	0.670447	-0.576805	0.206169	0.310514	Down	5+:196193200-196194593	Growth-regulating factor [Source:UniProtKB/TrEMBL;Acc:K7TNA3]		GO:0005524,GO:0005634,GO:0006351,GO:0006355,GO:0016818,GO:0032502	ATP binding|nucleus|transcription, DNA-templated|regulation of transcription, DNA-templated|hydrolase activity, acting on acid anhydrides, in phosphorus-containing anhydrides|developmental process
	down	0.307589	-1.70093	GRMZM2G033612	7.93191	2.98767			Up	5-:13818620-13821440	Growth-regulating factor [Source:UniProtKB/TrEMBL;Acc:K7TNA3]		GO:0005524,GO:0005634,GO:0006351,GO:0006355,GO:0016818,GO:0032502	ATP binding|nucleus|transcription, DNA-templated|regulation of transcription, DNA-templated|hydrolase activity, acting on acid anhydrides, in phosphorus-containing anhydrides|developmental process
	down	0.307589	-1.70093	GRMZM2G034876	2.2736	1.18498			Up	5-:200344613-200348143	Growth-regulating factor [Source:UniProtKB/TrEMBL;Acc:K7TNA3]	100101535	GO:0005524,GO:0005634,GO:0006351,GO:0006355,GO:0016818,GO:0032502	ATP binding|nucleus|transcription, DNA-templated|regulation of transcription, DNA-templated|hydrolase activity, acting on acid anhydrides, in phosphorus-containing anhydrides|developmental process
	down	0.307589	-1.70093	GRMZM2G099862	1.4659	0.551782			Up	2-:225828392-225831803	Growth-regulating factor [Source:UniProtKB/TrEMBL;Acc:K7TNA3]	100125640	GO:0005524,GO:0005634,GO:0006351,GO:0006355,GO:0016818,GO:0032502	ATP binding|nucleus|transcription, DNA-templated|regulation of transcription, DNA-templated|hydrolase activity, acting on acid anhydrides, in phosphorus-containing anhydrides|developmental process
	down	0.307589	-1.70093	GRMZM2G129147	1.13018	0.176556			Up	10-:140394154-140397947	Growth-regulating factor [Source:UniProtKB/TrEMBL;Acc:K7TNA3]		GO:0005524,GO:0005634,GO:0006351,GO:0006355,GO:0016818,GO:0032502	ATP binding|nucleus|transcription, DNA-templated|regulation of transcription, DNA-templated|hydrolase activity, acting on acid anhydrides, in phosphorus-containing anhydrides|developmental process
	down	0.307589	-1.70093	GRMZM2G041223	0.724156	-0.465627	0.00945547	0.0410712	Down	2+:12202775-12208055	Putative growth-regulating factor 6 [Source:UniProtKB/TrEMBL;Acc:A5HEG5]		GO:0005524,GO:0005634,GO:0006351,GO:0006355,GO:0016818,GO:0032502	ATP binding|nucleus|transcription, DNA-templated|regulation of transcription, DNA-templated|hydrolase activity, acting on acid anhydrides, in phosphorus-containing anhydrides|developmental process
miR397a-5p	down	0.23365	-2.09758	GRMZM2G094699	1.21654	0.282789	0.0217196	0.0676662	Up	2+:136587334-136592357	COPB1b	100384159	GO:0005198,GO:0005488,GO:0005737,GO:0006886,GO:0016192,GO:0030117,GO:0030126	structural molecule activity|binding|cytoplasm|intracellular protein transport|vesicle-mediated transport|membrane coat|COPI vesicle coat
miR827-5p_L+1	down	0.157203	-2.6693	GRMZM2G044788	0.65412	-0.612373	0.0610199	0.131579	Down	5-:167388090-167389054	Putative uncharacterized protein [Source:UniProtKB/TrEMBL;Acc:B6SLC8]
PC-3p-462671_5	down	-inf	-inf	GRMZM2G473960	4.03479	2.0125			Up	10+:135531885-135532862	Seed maturation protein [Source:UniProtKB/TrEMBL;Acc:B6UGJ4]	100286326	GO:0009790	embryo development
	down	-inf	-inf	GRMZM2G047161	0.895056	-0.15995			Down	8-:39127853-39133971	Uncharacterized protein [Source:UniProtKB/TrEMBL;Acc:K7US37]
PC-5p-164091_13	down	-inf	-inf	GRMZM2G008095	1.26544	0.339635	0.221487	0.327411	Up	2+:214814942-214819791	Got1/Sft2-like vescicle transport protein family		GO:0006810,GO:0016021,GO:0016192	transport|integral component of membrane|vesicle-mediated transport
PC-5p-253451_8	down	0.15992	-2.64458	GRMZM5G814164	0.15017	-2.73533	0.000104603	0.00551937	Down	7+:85900062-85906787	Peroxin-3 family protein putative expressed		GO:0005779,GO:0007031	integral component of peroxisomal membrane|peroxisome organization
PC-5p-32802_53	down	-inf	-inf	GRMZM2G076676	1.26872	0.343374	0.0575536	0.126267	Up	5-:13291665-13295881	Glycine-rich protein	100382297
PC-5p-345733_6	up	3.45428	1.78838	GRMZM2G053199	0.811818	-0.300771	0.0345423	0.0901935	Down	9-:140418748-140420623	Putative serine/threonine protein phosphatase superfamily protein [Source:UniProtKB/TrEMBL;Acc:K7VJJ4]		GO:0016787	hydrolase activity
PC-5p-43820_42	down	-inf	-inf	GRMZM2G014793	1.40559	0.491176	0.0032044	0.0230494	Up	5+:216591218-216598666	O-fucosyltransferase family protein	100279733	GO:0009507,GO:0010197,GO:0048868	chloroplast|polar nucleus fusion|pollen tube development
	down	-inf	-inf	GRMZM2G039906	0.759956	-0.396011	0.00815357	0.0379534	Down	1+:285290213-285300480	cell cycle control protein putative expressed	100273403	GO:0003674,GO:0008150,GO:0016020	molecular_function|biological_process|membrane
PC-5p-97868_21	down	0.439781	-1.18514	GRMZM5G814164	0.15017	-2.73533	0.000104603	0.00551937	Down	7+:85900062-85906787	peroxin-3 family protein putative expressed		GO:0005779,GO:0007031	integral component of peroxisomal membrane|peroxisome organization

## Sheet: Table S6
Table S6 Differentially expressed miRNAs and their target genes in the endosperm of maize inbred lines Mo17 and Ji419 at 25 DAP
Small RNA	Up/down	Fold change (Ji419 at 25 DAP/Mo17 at 25 DAP)	Log2 (fold change)	Target genes	Fold change	Log2 (fold change)	Pval	Padj	Up/down	Chr position	Gene description	Entrez gene ID	GO ID	GO term	Pathway	Pathway description
miR156j-5p_R-1	up	2.25941	1.17594	GRMZM5G806833	0.151231	-2.72518			Down	7-:136363257-136364624	Uncharacterized protein [Source:UniProtKB/TrEMBL;Acc:B4FM18]	100217221
	up	2.25941	1.17594	GRMZM2G061734	0.509891	-0.971738			Down	2+:192807845-192812893	SBP5	100279240	GO:0003677,GO:0005634	DNA binding|nucleus
	up	2.25941	1.17594	GRMZM2G156621	0	0				5-:131224969-131228486	SBP31	100191346	GO:0003677,GO:0005634	DNA binding|nucleus
miR159c-5p_L-1R-1	up	32.7443	5.03317	GRMZM2G015384	1.39906	0.484457	0.033632	0.093501	Up	1-:2874117-2894252	actin-related protein 4 [Source:Projected from Arabidopsis thaliana (AT1G18450) TAIR;Acc:AT1G18450]	100279759	GO:0000003,GO:0000398,GO:0000812,GO:0005200,GO:0005634,GO:0005730,GO:0006281,GO:0006306,GO:0006312,GO:0006325,GO:0006338,GO:0006342,GO:0006346,GO:0006355,GO:0007131,GO:0007267,GO:0009560,GO:0009616,GO:0009640,GO:0009793,GO:0009845,GO:0009855,GO:0009909,GO:0009933,GO:0010014,GO:0010050,GO:0010073,GO:0010090,GO:0010162,GO:0010182,GO:0010228,GO:0010267,GO:0010638,GO:0016246,GO:0016567,GO:0016572,GO:…	reproduction|mRNA splicing, via spliceosome|Swr1 complex|structural constituent of cytoskeleton|nucleus|nucleolus|DNA repair|DNA methylation|mitotic recombination|chromatin organization|chromatin remodeling|chromatin silencing|methylation-dependent chromatin silencing|regulation of transcription, DNA-templated|reciprocal meiotic recombination|cell-cell signaling|embryo sac egg cell differentiatio…
miR169a-5p	up	2.71254	1.43965	GRMZM2G000686	1.08371	0.115975	0.4249	0.529727	Up	1-:15805373-15808637	NF-YA1transcription factor	100194365	GO:0003677,GO:0003700,GO:0005634,GO:0006355,GO:0016602	DNA binding|transcription factor activity, sequence-specific DNA binding|nucleus|regulation of transcription, DNA-templated|CCAAT-binding factor complex
	up	2.71254	1.43965	GRMZM2G037630	5.88775e-05	-14.0519			Down	1+:71589264-71595809	CA2P3 transcription factor		GO:0003677,GO:0003700,GO:0006355,GO:0016602	DNA binding|transcription factor activity, sequence-specific DNA binding|regulation of transcription, DNA-templated|CCAAT-binding factor complex
	up	2.71254	1.43965	GRMZM2G040349	1.07301	0.101664	0.109233	0.198149	Up	2-:211453451-211457855	CA2P4 transcription factor	100194182	GO:0003677,GO:0003700,GO:0005634,GO:0006355,GO:0016602	DNA binding|transcription factor activity, sequence-specific DNA binding|nucleus|regulation of transcription, DNA-templated|CCAAT-binding factor complex
miR396a-5p	up	2.509	1.32711	GRMZM2G045977	0.866636	-0.206502	0.385538	0.491239	Down	5+:196193200-196194593	Growth-regulating factor [Source:UniProtKB/TrEMBL;Acc:K7TNA3]		GO:0005524,GO:0005634,GO:0006351,GO:0006355,GO:0016818,GO:0032502	ATP binding|nucleus|transcription, DNA-templated|regulation of transcription, DNA-templated|hydrolase activity, acting on acid anhydrides, in phosphorus-containing anhydrides|developmental process
	up	2.509	1.32711	GRMZM2G033612	1.1939	0.255679			Up	5-:13818620-13821440	Growth-regulating factor [Source:UniProtKB/TrEMBL;Acc:K7TNA3]		GO:0005524,GO:0005634,GO:0006351,GO:0006355,GO:0016818,GO:0032502	ATP binding|nucleus|transcription, DNA-templated|regulation of transcription, DNA-templated|hydrolase activity, acting on acid anhydrides, in phosphorus-containing anhydrides|developmental process
	up	2.509	1.32711	GRMZM2G034876	0.30583	-1.7092			Down	5-:200344613-200348143	Growth-regulating factor [Source:UniProtKB/TrEMBL;Acc:K7TNA3]	100101535	GO:0005524,GO:0005634,GO:0006351,GO:0006355,GO:0016818,GO:0032502	ATP binding|nucleus|transcription, DNA-templated|regulation of transcription, DNA-templated|hydrolase activity, acting on acid anhydrides, in phosphorus-containing anhydrides|developmental process
	up	2.509	1.32711	GRMZM2G099862	0.617068	-0.696498			Down	2-:225828392-225831803	Growth-regulating factor [Source:UniProtKB/TrEMBL;Acc:K7TNA3]	100125640	GO:0005524,GO:0005634,GO:0006351,GO:0006355,GO:0016818,GO:0032502	ATP binding|nucleus|transcription, DNA-templated|regulation of transcription, DNA-templated|hydrolase activity, acting on acid anhydrides, in phosphorus-containing anhydrides|developmental process
	up	2.509	1.32711	GRMZM2G129147	0.803967	-0.314791	0.308533	0.416544	Down	10-:140394154-140397947	Growth-regulating factor [Source:UniProtKB/TrEMBL;Acc:K7TNA3]		GO:0005524,GO:0005634,GO:0006351,GO:0006355,GO:0016818,GO:0032502	ATP binding|nucleus|transcription, DNA-templated|regulation of transcription, DNA-templated|hydrolase activity, acting on acid anhydrides, in phosphorus-containing anhydrides|developmental process
	up	2.509	1.32711	GRMZM2G041223	0.850606	-0.233437	0.466301	0.568166	Down	2+:12202775-12208055	Putative growth-regulating factor 6 [Source:UniProtKB/TrEMBL;Acc:A5HEG5]		GO:0005524,GO:0005634,GO:0006351,GO:0006355,GO:0016818,GO:0032502	ATP binding|nucleus|transcription, DNA-templated|regulation of transcription, DNA-templated|hydrolase activity, acting on acid anhydrides, in phosphorus-containing anhydrides|developmental process
	up	2.509	1.32711	GRMZM2G024293	0.968589	-0.0460431	0.663187	0.742421	Down	9-:134793438-134799629	P-loop containing nucleoside triphosphate hydrolases superfamily protein [Source:Projected from Arabidopsis thaliana (AT4G21800) TAIR;Acc:AT4G21800]		GO:0000166,GO:0003924,GO:0005524,GO:0005525,GO:0005874,GO:0007264,GO:0009790,GO:0017111,GO:0051301	nucleotide binding|GTPase activity|ATP binding|GTP binding|microtubule|small GTPase mediated signal transduction|embryo development|nucleoside-triphosphatase activity|cell division
miR397a-5p	up	2.509	1.32711	GRMZM2G094699	0.921975	-0.117201	0.148236	0.245333	Down	2+:136587334-136592357	COPB1b	100384159	GO:0005198,GO:0005488,GO:0005737,GO:0006886,GO:0016192,GO:0030117,GO:0030126	structural molecule activity|binding|cytoplasm|intracellular protein transport|vesicle-mediated transport|membrane coat|COPI vesicle coat
miR827-5p_L+1	down	0.209936	-2.25198	GRMZM2G044788	0.275588	-1.85942			Down	5-:167388090-167389054	Putative uncharacterized protein [Source:UniProtKB/TrEMBL;Acc:B6SLC8]
PC-3p-24264_68	down	-inf	-inf	GRMZM2G035985	0.775314	-0.367147	0.00287089	0.0284429	Down	2+:215498779-215518573	Transducin family protein	100279874	GO:0005515,GO:0016020	protein binding|membrane	zma04141	Protein processing in endoplasmic reticulum
PC-5p-32802_53	down	-inf	-inf	GRMZM2G076676	0.915624	-0.127173	0.465521	0.567398	Down	5-:13291665-13295881	Glycine-rich protein	100382297
PC-5p-43820_42	down	-inf	-inf	GRMZM2G014793	1.47177	0.557549	0.0206781	0.070763	Up	5+:216591218-216598666	O-fucosyltransferase family protein	100279733	GO:0009507,GO:0010197,GO:0048868	chloroplast|polar nucleus fusion|pollen tube development
	down	-inf	-inf	GRMZM2G039906	0.613604	-0.70462	0.000980319	0.0193417	Down	1+:285290213-285300480	cell cycle control protein putative expressed	100273403	GO:0003674,GO:0008150,GO:0016020	molecular_function|biological_process|membrane
PC-5p-97868_21	down	-inf	-inf	GRMZM5G814164	0.137395	-2.8636	0.00122778	0.0206445	Down	7+:85900062-85906787	Peroxin-3 family protein putative expressed		GO:0005779,GO:0007031	integral component of peroxisomal membrane|peroxisome organization

## Sheet: Table S7
Table S7 Predicted target genes of miRNAs in the endosperm of maize inbred lines Mo17 and Ji419 at 15 and 25 DAP
Small RNA	Small RNA seq	Transcript	Transcript annotation	GO term	KEGG pathways	KOG description	Symbol	Alignment score	Alignment range
zma-miR2118d	TTCCTGATGCCTCCCATGCCTA	GRMZM2G106216_T05	-	-	-	-		3.5	334-354
zma-miR2118d	TTCCTGATGCCTCCCATGCCTA	GRMZM2G106216_T06	-	-	-	[R] THUMP domain-containing proteins		3.5	404-424
zma-miR2118d	TTCCTGATGCCTCCCATGCCTA	GRMZM2G106216_T04	-	-	-	-		3.5	323-343
zma-miR2118d	TTCCTGATGCCTCCCATGCCTA	GRMZM2G106216_T01	-	-	-	[R] THUMP domain-containing proteins		3.5	415-435
zma-miR169p-5p	TAGCCAAGGATGACTTGCCGG	GRMZM2G000686_T06	nuclear factor Y, subunit A6	GO:0003700(sequence-specific DNA binding transcription factor activity);GO:0006355(regulation of transcription, DNA-dependent)	-	-	NF-YA6	2.5	890-910
zma-miR169p-5p	TAGCCAAGGATGACTTGCCGG	GRMZM2G000686_T04	nuclear factor Y, subunit A3	GO:0003700(sequence-specific DNA binding transcription factor activity);GO:0006355(regulation of transcription, DNA-dependent)	-	-	ATHAP2C,HAP2C,NF-YA3	2.5	962-982
zma-miR169p-5p	TAGCCAAGGATGACTTGCCGG	GRMZM2G000686_T08	nuclear factor Y, subunit A5	GO:0003700(sequence-specific DNA binding transcription factor activity);GO:0006355(regulation of transcription, DNA-dependent)	-	-	NF-YA5,NFYA5	2.5	1543-1563
zma-miR169p-5p	TAGCCAAGGATGACTTGCCGG	GRMZM2G000686_T10	nuclear factor Y, subunit A3	GO:0003700(sequence-specific DNA binding transcription factor activity);GO:0006355(regulation of transcription, DNA-dependent)	-	[K] CCAAT-binding factor, subunit B (HAP2)	ATHAP2C,HAP2C,NF-YA3	2.5	1560-1580
zma-miR169p-5p	TAGCCAAGGATGACTTGCCGG	GRMZM2G000686_T05	nuclear factor Y, subunit A6	GO:0003700(sequence-specific DNA binding transcription factor activity);GO:0006355(regulation of transcription, DNA-dependent)	-	-	NF-YA6	2.5	1765-1785
zma-miR169p-5p	TAGCCAAGGATGACTTGCCGG	GRMZM2G000686_T02	nuclear factor Y, subunit A3	GO:0003700(sequence-specific DNA binding transcription factor activity);GO:0006355(regulation of transcription, DNA-dependent)	-	-	ATHAP2C,HAP2C,NF-YA3	2.5	1816-1836
zma-miR169p-5p	TAGCCAAGGATGACTTGCCGG	GRMZM2G000686_T03	nuclear factor Y, subunit A3	GO:0003700(sequence-specific DNA binding transcription factor activity);GO:0006355(regulation of transcription, DNA-dependent)	-	[K] CCAAT-binding factor, subunit B (HAP2)	ATHAP2C,HAP2C,NF-YA3	2.5	1837-1857
zma-miR169p-5p	TAGCCAAGGATGACTTGCCGG	GRMZM2G000686_T01	nuclear factor Y, subunit A3	GO:0003700(sequence-specific DNA binding transcription factor activity);GO:0006355(regulation of transcription, DNA-dependent)	-	-	ATHAP2C,HAP2C,NF-YA3	2.5	2120-2140
zma-miR169p-5p	TAGCCAAGGATGACTTGCCGG	GRMZM2G037630_T01	nuclear factor Y, subunit A6	GO:0003700(sequence-specific DNA binding transcription factor activity);GO:0006355(regulation of transcription, DNA-dependent)	-	-	NF-YA6	3.5	796-816
zma-miR169p-5p	TAGCCAAGGATGACTTGCCGG	GRMZM5G849099_T01	-	-	-	-		3.5	727-747
zma-miR169p-5p	TAGCCAAGGATGACTTGCCGG	GRMZM5G838907_T01	-	-	-	-		0.5	1023-1043
zma-miR169p-5p	TAGCCAAGGATGACTTGCCGG	GRMZM2G078124_T01	-	-	-	-		1	712-732
zma-miR169p-5p	TAGCCAAGGATGACTTGCCGG	GRMZM2G078124_T02	-	-	-	-		2.5	1499-1519
zma-miR169p-5p	TAGCCAAGGATGACTTGCCGG	GRMZM2G040349_T02	nuclear factor Y, subunit A3	GO:0003700(sequence-specific DNA binding transcription factor activity);GO:0006355(regulation of transcription, DNA-dependent)	-	[K] CCAAT-binding factor, subunit B (HAP2)	ATHAP2C,HAP2C,NF-YA3	3.5	1873-1893
zma-miR169p-5p	TAGCCAAGGATGACTTGCCGG	GRMZM2G040349_T01	nuclear factor Y, subunit A3	GO:0003700(sequence-specific DNA binding transcription factor activity);GO:0006355(regulation of transcription, DNA-dependent)	-	[K] CCAAT-binding factor, subunit B (HAP2)	ATHAP2C,HAP2C,NF-YA3	3.5	2144-2164
zma-miR169p-5p	TAGCCAAGGATGACTTGCCGG	GRMZM2G011140_T01	-	-	-	-		3.5	296-317
zma-miR169p-5p	TAGCCAAGGATGACTTGCCGG	GRMZM2G011140_T02	-	-	-	-		3.5	296-317
PC-5p-88927_23	TGAGAGATGGGTATAATCACA	GRMZM2G029519_T01	photolyase 1	GO:0003913(DNA photolyase activity);GO:0006281(DNA repair)	-	-	PHR1,UVR2	2	2705-2725
gma-miR171m_1ss21AC	TTGAGCCGCGTCAATATCTCC	GRMZM2G110579_T01	GRAS family transcription factor	-	-	-	ATHAM3,HAM3	3	1075-1095
gma-miR171m_1ss21AC	TTGAGCCGCGTCAATATCTCC	GRMZM2G051785_T01	GRAS family transcription factor	-	-	-	ATHAM3,HAM3	2	674-694
gma-miR171m_1ss21AC	TTGAGCCGCGTCAATATCTCC	GRMZM2G037792_T01	GRAS family transcription factor	-	-	-	ATHAM3,HAM3	2	1319-1339
gma-miR171m_1ss21AC	TTGAGCCGCGTCAATATCTCC	GRMZM2G134655_T01	-	-	-	-		3	473-493
gma-miR171m_1ss21AC	TTGAGCCGCGTCAATATCTCC	GRMZM5G825321_T01	GRAS family transcription factor	-	-	-	ATHAM3,HAM3	2	504-524
gma-miR171m_1ss21AC	TTGAGCCGCGTCAATATCTCC	GRMZM5G825321_T02	GRAS family transcription factor	-	-	-	ATHAM3,HAM3	2	1457-1477
gma-miR171m_1ss21AC	TTGAGCCGCGTCAATATCTCC	GRMZM2G000039_T01	SIT4 phosphatase-associated family protein	-	-	[D] SAP family cell cycle dependent phosphatase-associated protein		3.5	3300-3320
zma-miR171a-3p_R+1	TGATTGAGCCGCGCCAATATC	GRMZM2G110579_T01	GRAS family transcription factor	-	-	-	ATHAM3,HAM3	0	1078-1098
zma-miR171a-3p_R+1	TGATTGAGCCGCGCCAATATC	GRMZM2G051785_T01	GRAS family transcription factor	-	-	-	ATHAM3,HAM3	0	677-697
zma-miR171a-3p_R+1	TGATTGAGCCGCGCCAATATC	GRMZM2G037792_T01	GRAS family transcription factor	-	-	-	ATHAM3,HAM3	0	1322-1342
zma-miR171a-3p_R+1	TGATTGAGCCGCGCCAATATC	GRMZM5G825321_T01	GRAS family transcription factor	-	-	-	ATHAM3,HAM3	0	507-527
zma-miR171a-3p_R+1	TGATTGAGCCGCGCCAATATC	GRMZM5G825321_T02	GRAS family transcription factor	-	-	-	ATHAM3,HAM3	0	1460-1480
zma-miR169m-3p_L+1	TGGCATCCATTCTTGGCTAAG	GRMZM2G114557_T03	Peptidase S24/S26A/S26B/S26C family protein	-	ko03060(Protein export)	[O] Mitochondrial inner membrane protease, subunit IMP1		3.5	2158-2178
PC-3p-8848_155	TCACTTGGTCCCAAACAAGCC	GRMZM2G398698_T01	-	-	-	-		2	307-327
mtr-miR167b-5p_R+2	TGAAGCTGCCAGCATGATCTGGA	GRMZM2G502560_T01	-	-	-	-		1	986-1008
mtr-miR167b-5p_R+2	TGAAGCTGCCAGCATGATCTGGA	GRMZM2G042623_T02	pumilio 1	GO:0003723(RNA binding)	-	[J] Translational repressor Pumilio/PUF3 and related RNA-binding proteins (Puf superfamily)	APUM1,PUM1	3.5	1346-1369
mtr-miR167b-5p_R+2	TGAAGCTGCCAGCATGATCTGGA	GRMZM2G042623_T01	pumilio 1	GO:0003723(RNA binding)	-	[J] Translational repressor Pumilio/PUF3 and related RNA-binding proteins (Puf superfamily)	APUM1,PUM1	3.5	1348-1371
PC-3p-2757_392	TTTTGAGGCCATGAATCATGC	GRMZM2G440259_T01	-	-	-	-		4	1251-1270
PC-3p-2757_392	TTTTGAGGCCATGAATCATGC	GRMZM2G440259_T02	RING/U-box superfamily protein	GO:0046872(metal ion binding)	-	[O] Predicted E3 ubiquitin ligase		4	1256-1275
PC-3p-2757_392	TTTTGAGGCCATGAATCATGC	GRMZM2G440259_T03	RING/U-box superfamily protein	-	-	-		4	1269-1288
PC-3p-2757_392	TTTTGAGGCCATGAATCATGC	GRMZM2G440259_T04	RING/U-box superfamily protein	-	-	-		4	1594-1613
PC-5p-71873_27	AATTCAACTTGTACATGGAGAAAC	GRMZM2G700188_T03	cinnamyl alcohol dehydrogenase 9	GO:0008270(zinc ion binding);GO:0016491(oxidoreductase activity);GO:0055114(oxidation-reduction process)	-	-	ATCAD9,CAD9	3	92123-92145
zma-miR396c_L-1	TCCACAGGCTTTCTTGAACTG	GRMZM2G045977_T01	growth-regulating factor 3	GO:0005524(ATP binding);GO:0016818(hydrolase activity, acting on acid anhydrides, in phosphorus-containing anhydrides);GO:0006355(regulation of transcription, DNA-dependent);GO:0005634(nucleus)	-	-	AtGRF3,GRF3	1	801-821
zma-miR396c_L-1	TCCACAGGCTTTCTTGAACTG	GRMZM2G034876_T03	growth-regulating factor 5	GO:0005524(ATP binding);GO:0016818(hydrolase activity, acting on acid anhydrides, in phosphorus-containing anhydrides);GO:0006355(regulation of transcription, DNA-dependent);GO:0005634(nucleus)	-	-	AtGRF5,GRF5	1	662-682
zma-miR396c_L-1	TCCACAGGCTTTCTTGAACTG	GRMZM2G034876_T02	growth-regulating factor 5	GO:0005524(ATP binding);GO:0016818(hydrolase activity, acting on acid anhydrides, in phosphorus-containing anhydrides);GO:0006355(regulation of transcription, DNA-dependent);GO:0005634(nucleus)	-	-	AtGRF5,GRF5	1	662-682
zma-miR396c_L-1	TCCACAGGCTTTCTTGAACTG	GRMZM2G034876_T01	growth-regulating factor 5	GO:0005524(ATP binding);GO:0016818(hydrolase activity, acting on acid anhydrides, in phosphorus-containing anhydrides);GO:0006355(regulation of transcription, DNA-dependent);GO:0005634(nucleus)	-	-	AtGRF5,GRF5	1	662-682
zma-miR396c_L-1	TCCACAGGCTTTCTTGAACTG	GRMZM2G033612_T02	growth-regulating factor 2	-	-	-	AtGRF2,GRF2	1	1008-1028
zma-miR396c_L-1	TCCACAGGCTTTCTTGAACTG	GRMZM2G018414_T02	growth-regulating factor 2	GO:0005524(ATP binding);GO:0016818(hydrolase activity, acting on acid anhydrides, in phosphorus-containing anhydrides);GO:0006355(regulation of transcription, DNA-dependent);GO:0005634(nucleus)	-	-	AtGRF2,GRF2	1	480-500
zma-miR396c_L-1	TCCACAGGCTTTCTTGAACTG	GRMZM2G018414_T01	growth-regulating factor 2	GO:0005524(ATP binding);GO:0016818(hydrolase activity, acting on acid anhydrides, in phosphorus-containing anhydrides);GO:0006355(regulation of transcription, DNA-dependent);GO:0005634(nucleus)	-	-	AtGRF2,GRF2	1	742-762
zma-miR396c_L-1	TCCACAGGCTTTCTTGAACTG	GRMZM2G067743_T02	growth-regulating factor 5	GO:0005524(ATP binding);GO:0016818(hydrolase activity, acting on acid anhydrides, in phosphorus-containing anhydrides);GO:0006355(regulation of transcription, DNA-dependent);GO:0005634(nucleus)	-	-	AtGRF5,GRF5	1	538-558
zma-miR396c_L-1	TCCACAGGCTTTCTTGAACTG	GRMZM2G067743_T03	growth-regulating factor 5	GO:0005524(ATP binding);GO:0016818(hydrolase activity, acting on acid anhydrides, in phosphorus-containing anhydrides);GO:0006355(regulation of transcription, DNA-dependent);GO:0005634(nucleus)	-	-	AtGRF5,GRF5	1	537-557
zma-miR396c_L-1	TCCACAGGCTTTCTTGAACTG	GRMZM2G067743_T01	growth-regulating factor 2	-	-	-	AtGRF2,GRF2	1	661-681
zma-miR396c_L-1	TCCACAGGCTTTCTTGAACTG	GRMZM2G129147_T01	growth-regulating factor 5	GO:0005524(ATP binding);GO:0016818(hydrolase activity, acting on acid anhydrides, in phosphorus-containing anhydrides);GO:0006355(regulation of transcription, DNA-dependent);GO:0005634(nucleus)	-	-	AtGRF5,GRF5	1	639-659
zma-miR396c_L-1	TCCACAGGCTTTCTTGAACTG	GRMZM2G129147_T02	-	-	-	-		1	819-839
zma-miR396c_L-1	TCCACAGGCTTTCTTGAACTG	GRMZM2G010452_T01	ARM repeat superfamily protein	GO:0008536(Ran GTPase binding);GO:0006886(intracellular protein transport)	-	[U] Karyopherin (importin) beta 1		4	4147-4166
zma-miR396c_L-1	TCCACAGGCTTTCTTGAACTG	GRMZM2G085038_T01	Protein kinase superfamily protein	GO:0004672(protein kinase activity);GO:0006468(protein phosphorylation)	-	[T] Serine/threonine protein kinase		4	10219-10239
zma-miR396c_L-1	TCCACAGGCTTTCTTGAACTG	GRMZM2G041223_T01	growth-regulating factor 5	GO:0005524(ATP binding);GO:0016818(hydrolase activity, acting on acid anhydrides, in phosphorus-containing anhydrides);GO:0006355(regulation of transcription, DNA-dependent);GO:0005634(nucleus)	-	-	AtGRF5,GRF5	1	887-907
zma-miR396c_L-1	TCCACAGGCTTTCTTGAACTG	GRMZM2G099862_T02	growth-regulating factor 2	GO:0005524(ATP binding);GO:0016818(hydrolase activity, acting on acid anhydrides, in phosphorus-containing anhydrides);GO:0006355(regulation of transcription, DNA-dependent);GO:0005634(nucleus)	-	-	AtGRF2,GRF2	3	557-577
zma-miR396c_L-1	TCCACAGGCTTTCTTGAACTG	GRMZM2G099862_T03	growth-regulating factor 2	GO:0005524(ATP binding);GO:0016818(hydrolase activity, acting on acid anhydrides, in phosphorus-containing anhydrides);GO:0006355(regulation of transcription, DNA-dependent);GO:0005634(nucleus)	-	-	AtGRF2,GRF2	3	643-663
zma-miR396c_L-1	TCCACAGGCTTTCTTGAACTG	GRMZM2G099862_T01	growth-regulating factor 2	GO:0005524(ATP binding);GO:0016818(hydrolase activity, acting on acid anhydrides, in phosphorus-containing anhydrides);GO:0006355(regulation of transcription, DNA-dependent);GO:0005634(nucleus)	-	-	AtGRF2,GRF2	3	690-710
zma-miR396c_L-1	TCCACAGGCTTTCTTGAACTG	GRMZM2G099862_T04	growth-regulating factor 2	GO:0005524(ATP binding);GO:0016818(hydrolase activity, acting on acid anhydrides, in phosphorus-containing anhydrides);GO:0006355(regulation of transcription, DNA-dependent);GO:0005634(nucleus)	-	-	AtGRF2,GRF2	3	444-464
zma-miR164c-3p_L+2R-2	TGCATGTGCCCTTCTTCTCCA	GRMZM2G139689_T04	-	-	-	-	-	3.5	303-323
zma-miR164c-3p_L+2R-2	TGCATGTGCCCTTCTTCTCCA	GRMZM2G139689_T01	-	-	-	-	-	3.5	312-332
zma-miR164c-3p_L+2R-2	TGCATGTGCCCTTCTTCTCCA	GRMZM2G139689_T02	-	-	-	-	-	3.5	464-484
zma-miR164c-3p_L+2R-2	TGCATGTGCCCTTCTTCTCCA	GRMZM2G010017_T03	-	-	-	-	-	4	1385-1406
zma-miR164c-3p_L+2R-2	TGCATGTGCCCTTCTTCTCCA	GRMZM2G010017_T01	-	-	-	-	-	4	1966-1987
zma-miR164c-3p_L+2R-2	TGCATGTGCCCTTCTTCTCCA	GRMZM2G010017_T02	-	-	-	-	-	4	1970-1991
zma-miR164c-3p_L+2R-2	TGCATGTGCCCTTCTTCTCCA	AC209877.3_FGT002	-	-	-	-	-	4	2309-2328
zma-miR164c-3p_L+2R-2	TGCATGTGCCCTTCTTCTCCA	GRMZM2G046861_T01	vernalization5/VIN3-like	-	-	-	VEL1	4	2242-2263
zma-miR156h-3p	GCTCACTGCTCTTTCTGTCATC	GRMZM2G463032_T01	FTSH protease 4	GO:0005524(ATP binding);GO:0004222(metalloendopeptidase activity);GO:0006508(proteolysis)	-	[O] AAA+-type ATPase containing the peptidase M41 domain	ftsh4	4	3601-3621
zma-miR156h-3p	GCTCACTGCTCTTTCTGTCATC	GRMZM2G096764_T02	FTSH protease 4	GO:0004222(metalloendopeptidase activity);GO:0005524(ATP binding);GO:0006508(proteolysis)	-	-	ftsh4	4	1966-1986
zma-miR156h-3p	GCTCACTGCTCTTTCTGTCATC	GRMZM2G096764_T01	FTSH protease 4	GO:0005524(ATP binding);GO:0004222(metalloendopeptidase activity);GO:0006508(proteolysis)	-	[O] AAA+-type ATPase containing the peptidase M41 domain	ftsh4	4	2013-2033
zma-miR1432-5p_L-1R+1	TCAGGAGAGATGACACCGACG	GRMZM2G373761_T01	villin 4	GO:0006810(transport);GO:0055085(transmembrane transport);GO:0016020(membrane)	-	-	ATVLN4,VLN4	3.5	1026-1045
PC-5p-178547_12	TTGAGGGCATGTTCGGTTACA	GRMZM2G067426_T01	Protein of unknown function, DUF547	-	-	-		4	2692-2712
osa-miR166a-3p_L+1	ATCGGACCAGGCTTCATTCCCC	AC208827.3_FGT002	-	-	-	-		4	267-288
osa-miR166a-3p_L+1	ATCGGACCAGGCTTCATTCCCC	GRMZM2G086088_T03	ubiquitin conjugating enzyme 9	GO:0016881(acid-amino acid ligase activity)	-	-	UBC9	4	54-76
osa-miR166a-3p_L+1	ATCGGACCAGGCTTCATTCCCC	GRMZM2G086088_T04	ubiquitin conjugating enzyme 9	GO:0016881(acid-amino acid ligase activity)	ko04120(Ubiquitin mediated proteolysis)	[O] Ubiquitin-protein ligase	UBC9	4	54-76
osa-miR166a-3p_L+1	ATCGGACCAGGCTTCATTCCCC	GRMZM2G086088_T01	ubiquitin conjugating enzyme 9	GO:0016881(acid-amino acid ligase activity)	ko04120(Ubiquitin mediated proteolysis)	[O] Ubiquitin-protein ligase	UBC9	4	54-76
osa-miR166a-3p_L+1	ATCGGACCAGGCTTCATTCCCC	GRMZM2G086088_T02	ubiquitin conjugating enzyme 9	GO:0016881(acid-amino acid ligase activity)	-	[O] Ubiquitin-protein ligase	UBC9	4	54-76
PC-5p-64667_30	AGGGGAAGAAATCCTCTTGCTATT	AC217358.3_FGT010	-	-	-	-		0	124-147
PC-5p-64667_30	AGGGGAAGAAATCCTCTTGCTATT	GRMZM2G056539_T03	NC domain-containing protein-related	-	-	-		4	528-550
PC-5p-64667_30	AGGGGAAGAAATCCTCTTGCTATT	GRMZM2G077256_T04	Ribosomal protein L18ae/LX family protein	GO:0003735(structural constituent of ribosome);GO:0006412(translation);GO:0005840(ribosome)	-	-		1	97-120
PC-5p-64667_30	AGGGGAAGAAATCCTCTTGCTATT	GRMZM2G077256_T02	Ribosomal protein L18ae/LX family protein	-	-	-		1	97-120
PC-5p-64667_30	AGGGGAAGAAATCCTCTTGCTATT	GRMZM2G077256_T03	Ribosomal protein L18ae/LX family protein	-	-	-		1	97-120
PC-5p-64667_30	AGGGGAAGAAATCCTCTTGCTATT	GRMZM2G077256_T01	Ribosomal protein L18ae/LX family protein	-	-	-		1	97-120
PC-3p-177102_12	ATAGATGAGCACACCACCAAAACT	GRMZM2G032049_T01	glutamine-tRNA ligase, putative / glutaminyl-tRNA synthetase, putative / GlnRS, putative	GO:0005524(ATP binding);GO:0016876(ligase activity, forming aminoacyl-tRNA and related compounds);GO:0043039(tRNA aminoacylation);GO:0000166(nucleotide binding);GO:0004812(aminoacyl-tRNA ligase activity);GO:0006418(tRNA aminoacylation for protein translation);GO:0005737(cytoplasm);GO:0004819(glutamine-tRNA ligase activity);GO:0006425(glutaminyl-tRNA aminoacylation)	ko00970(Aminoacyl-tRNA biosynthesis)	[J] Glutaminyl-tRNA synthetase	OVA9	4	2719-2742
PC-3p-48309_39	TCCAATTCCCTTGCTCTCAAA	GRMZM2G010765_T03	MATE efflux family protein	-	-	-		1	2000-2019
bdi-MIR5056-p3_1ss4AG	TTCGTCTTTTTCTATCTTCCC	GRMZM2G055567_T01	DNA-directed RNA polymerase family protein	GO:0003677(DNA binding);GO:0003899(DNA-directed RNA polymerase activity);GO:0006351(transcription, DNA-dependent)	-	-		0	5714-5734
bdi-MIR5056-p3_1ss4AG	TTCGTCTTTTTCTATCTTCCC	GRMZM2G099758_T02	-	-	-	-	-	4	260-279
bdi-MIR5056-p3_1ss4AG	TTCGTCTTTTTCTATCTTCCC	GRMZM2G099758_T01	-	-	-	-	-	4	1849-1868
bdi-MIR5056-p3_1ss4AG	TTCGTCTTTTTCTATCTTCCC	GRMZM2G115578_T02	-	-	-	-	-	4	3334-3353
bdi-MIR5056-p3_1ss4AG	TTCGTCTTTTTCTATCTTCCC	GRMZM2G115578_T01	-	-	-	-	-	4	1415-1434
bdi-MIR5056-p3_1ss4AG	TTCGTCTTTTTCTATCTTCCC	GRMZM2G456895_T02	DNA-directed RNA polymerase family protein	GO:0003677(DNA binding);GO:0003899(DNA-directed RNA polymerase activity);GO:0006351(transcription, DNA-dependent)	-	-		0	1917-1937
bdi-MIR5056-p3_1ss4AG	TTCGTCTTTTTCTATCTTCCC	GRMZM2G456895_T01	DNA-directed RNA polymerase family protein	GO:0003677(DNA binding);GO:0003899(DNA-directed RNA polymerase activity);GO:0006351(transcription, DNA-dependent)	-	-		0	1917-1937
bdi-MIR5056-p3_1ss4AG	TTCGTCTTTTTCTATCTTCCC	GRMZM2G046284_T02	-	-	-	-	-	4	7-26
bdi-MIR5056-p3_1ss4AG	TTCGTCTTTTTCTATCTTCCC	GRMZM2G046284_T01	-	-	-	-	-	4	52-71
bdi-MIR5056-p3_1ss4AG	TTCGTCTTTTTCTATCTTCCC	GRMZM2G101179_T01	-	-	-	-	-	4	1091-1110
bdi-MIR5056-p3_1ss4AG	TTCGTCTTTTTCTATCTTCCC	GRMZM2G101179_T02	-	-	-	-	-	4	1091-1110
bdi-MIR5056-p3_1ss4AG	TTCGTCTTTTTCTATCTTCCC	GRMZM2G022659_T02	-	-	-	-	-	4	1535-1555
bdi-MIR5056-p3_1ss4AG	TTCGTCTTTTTCTATCTTCCC	GRMZM5G820188_T01	-	-	-	-	-	4	109-129
bdi-MIR5056-p3_1ss4AG	TTCGTCTTTTTCTATCTTCCC	GRMZM2G043069_T01	-	-	-	-	-	4	241-260
bdi-MIR5056-p3_1ss4AG	TTCGTCTTTTTCTATCTTCCC	GRMZM5G899366_T01	DNA-directed RNA polymerase family protein	GO:0003677(DNA binding);GO:0003899(DNA-directed RNA polymerase activity);GO:0006351(transcription, DNA-dependent)	ko00230(Purine metabolism);ko00240(Pyrimidine metabolism);ko03020(RNA polymerase)	-		0	695-715
bdi-MIR5056-p3_1ss4AG	TTCGTCTTTTTCTATCTTCCC	GRMZM2G071735_T01	-	-	-	-	-	3.5	1111-1131
bdi-MIR5056-p3_1ss4AG	TTCGTCTTTTTCTATCTTCCC	GRMZM2G015832_T01	-	-	-	-	-	4	380-401
zma-miR394a-5p	TTGGCATTCTGTCCACCTCC	GRMZM2G001803_T02	ZIP metal ion transporter family	GO:0046873(metal ion transmembrane transporter activity);GO:0030001(metal ion transport);GO:0055085(transmembrane transport);GO:0016020(membrane)	-	[P] Putative zinc transporter	IAR1	4	2592-2610
zma-miR394a-5p	TTGGCATTCTGTCCACCTCC	AC229990.2_FGT001	-	-	-	-		4	87-107
zma-miR394a-5p	TTGGCATTCTGTCCACCTCC	GRMZM2G010740_T01	Zinc finger (C3HC4-type RING finger) family protein	-	-	-		4	497-517
zma-miR394a-5p	TTGGCATTCTGTCCACCTCC	GRMZM2G069389_T05	-	-	-	-		4	1400-1420
zma-miR394a-5p	TTGGCATTCTGTCCACCTCC	GRMZM2G064954_T01	Galactose oxidase/kelch repeat superfamily protein	GO:0005515(protein binding)	-	-		0	1405-1424
PC-3p-83741_24	ATGGTGCATTGACTTGGTCAA	AC215605.2_FGT007	-	-	-	-	-	3.5	1234-1254
PC-3p-83741_24	ATGGTGCATTGACTTGGTCAA	AC211572.4_FGT001	-	-	-	-	-	3.5	1468-1488
PC-5p-61824_31	TCGGATCCACCATCTATGGCT	GRMZM2G099255_T02	Core-2/I-branching beta-1,6-N-acetylglucosaminyltransferase family protein	GO:0008375(acetylglucosaminyltransferase activity);GO:0016020(membrane)	-	-		4	1996-2016
PC-5p-61824_31	TCGGATCCACCATCTATGGCT	AC204831.3_FGT002	-	-	-	-	-	4	245-266
PC-5p-61824_31	TCGGATCCACCATCTATGGCT	GRMZM2G401934_T04	-	-	-	-	-	4	526-545
PC-5p-61824_31	TCGGATCCACCATCTATGGCT	GRMZM2G401934_T03	-	-	-	-	-	4	526-545
gma-miR169j-5p_R-1	TAGCCAAGAATGACTTGCCG	GRMZM2G161299_T04	Mitochondrial substrate carrier family protein	-	-	-		3.5	474-493
gma-miR169j-5p_R-1	TAGCCAAGAATGACTTGCCG	GRMZM2G161299_T01	Mitochondrial substrate carrier family protein	-	-	[C] Mitochondrial solute carrier protein		3.5	474-493
gma-miR169j-5p_R-1	TAGCCAAGAATGACTTGCCG	GRMZM2G161299_T02	Mitochondrial substrate carrier family protein	-	-	-		3.5	474-493
gma-miR169j-5p_R-1	TAGCCAAGAATGACTTGCCG	GRMZM2G161299_T03	Mitochondrial substrate carrier family protein	-	-	[C] Mitochondrial solute carrier protein		3.5	474-493
gma-miR169j-5p_R-1	TAGCCAAGAATGACTTGCCG	GRMZM5G838907_T01	-	-	-	-		2.5	1024-1043
gma-miR169j-5p_R-1	TAGCCAAGAATGACTTGCCG	GRMZM2G078124_T01	-	-	-	-		3	713-732
PC-3p-91432_22	TAGGCGCCACACCAAACACGC	GRMZM2G159579_T01	-	-	-	-	-	4	334-354
PC-3p-91432_22	TAGGCGCCACACCAAACACGC	GRMZM2G040300_T02	Haloacid dehalogenase-like hydrolase (HAD) superfamily protein	-	-	[R] Predicted haloacid-halidohydrolase and related hydrolases		0	1164-1184
zma-miR159c-5p_L-1R-1	AGCTCCCTTCGATCCAATC	GRMZM2G068340_T02	Cyclin family protein	-	-	-	CYCT1;4	4	1972-1991
zma-miR159c-5p_L-1R-1	AGCTCCCTTCGATCCAATC	GRMZM2G068340_T01	Cyclin family protein	-	-	[D] CDK9 kinase-activating protein cyclin T		4	4575-4594
zma-miR159c-5p_L-1R-1	AGCTCCCTTCGATCCAATC	GRMZM2G015384_T01	actin-related protein 4	-	-	[Z] Actin-related protein - Arp4p/Act3p	ARP4,ATARP4	4	1348-1366
zma-miR159c-5p_L-1R-1	AGCTCCCTTCGATCCAATC	GRMZM2G015384_T02	actin-related protein 4	-	-	[Z] Actin-related protein - Arp4p/Act3p	ARP4,ATARP4	4	1348-1366
zma-miR159c-5p_L-1R-1	AGCTCCCTTCGATCCAATC	AC217680.4_FGT003	-	-	-	-		4	40-58
zma-miR159c-5p_L-1R-1	AGCTCCCTTCGATCCAATC	GRMZM2G021055_T01	MATE efflux family protein	GO:0015238(drug transmembrane transporter activity);GO:0015297(antiporter activity);GO:0006855(drug transmembrane transport);GO:0055085(transmembrane transport);GO:0016020(membrane)	-	[R] Uncharacterized membrane protein, predicted efflux pump		4	2086-2103
zma-miR159c-5p_L-1R-1	AGCTCCCTTCGATCCAATC	GRMZM2G025812_T03	-	-	-	-		4	566-583
zma-miR159c-5p_L-1R-1	AGCTCCCTTCGATCCAATC	GRMZM2G107595_T01	CCT motif family protein	GO:0005515(protein binding)	-	-		4	310-327
zma-miR159c-5p_L-1R-1	AGCTCCCTTCGATCCAATC	GRMZM2G127720_T01	-	-	-	-		2	188-206
zma-miR159c-5p_L-1R-1	AGCTCCCTTCGATCCAATC	GRMZM2G132082_T01	cinnamyl-alcohol dehydrogenase	-	-	-	ATCAD1,CAD1	4	240-258
zma-miR159c-5p_L-1R-1	AGCTCCCTTCGATCCAATC	GRMZM2G076415_T01	-	-	-	-		4	1640-1657
zma-miR159c-5p_L-1R-1	AGCTCCCTTCGATCCAATC	GRMZM2G076415_T04	-	-	-	-		4	1989-2006
zma-miR159c-5p_L-1R-1	AGCTCCCTTCGATCCAATC	GRMZM2G076415_T06	-	-	-	-		4	1989-2006
zma-miR159c-5p_L-1R-1	AGCTCCCTTCGATCCAATC	GRMZM2G076415_T05	-	-	-	-		4	2011-2028
zma-miR159c-5p_L-1R-1	AGCTCCCTTCGATCCAATC	GRMZM2G076415_T02	-	-	-	-		4	2314-2331
zma-miR159c-5p_L-1R-1	AGCTCCCTTCGATCCAATC	GRMZM2G076415_T03	-	-	-	-		4	2336-2353
zma-miR396e-5p_1ss21TA	TTCCACAGCTTTCTTGAACTA	GRMZM2G129098_T01	chromatin protein family	-	-	-	SKIP	4	1831-1851
zma-miR396e-5p_1ss21TA	TTCCACAGCTTTCTTGAACTA	GRMZM2G045977_T01	growth-regulating factor 3	GO:0005524(ATP binding);GO:0016818(hydrolase activity, acting on acid anhydrides, in phosphorus-containing anhydrides);GO:0006355(regulation of transcription, DNA-dependent);GO:0005634(nucleus)	-	-	AtGRF3,GRF3	4	801-822
zma-miR396e-5p_1ss21TA	TTCCACAGCTTTCTTGAACTA	GRMZM2G034876_T03	growth-regulating factor 5	GO:0005524(ATP binding);GO:0016818(hydrolase activity, acting on acid anhydrides, in phosphorus-containing anhydrides);GO:0006355(regulation of transcription, DNA-dependent);GO:0005634(nucleus)	-	-	AtGRF5,GRF5	4	662-683
zma-miR396e-5p_1ss21TA	TTCCACAGCTTTCTTGAACTA	GRMZM2G034876_T02	growth-regulating factor 5	GO:0005524(ATP binding);GO:0016818(hydrolase activity, acting on acid anhydrides, in phosphorus-containing anhydrides);GO:0006355(regulation of transcription, DNA-dependent);GO:0005634(nucleus)	-	-	AtGRF5,GRF5	4	662-683
zma-miR396e-5p_1ss21TA	TTCCACAGCTTTCTTGAACTA	GRMZM2G034876_T01	growth-regulating factor 5	GO:0005524(ATP binding);GO:0016818(hydrolase activity, acting on acid anhydrides, in phosphorus-containing anhydrides);GO:0006355(regulation of transcription, DNA-dependent);GO:0005634(nucleus)	-	-	AtGRF5,GRF5	4	662-683
zma-miR396e-5p_1ss21TA	TTCCACAGCTTTCTTGAACTA	GRMZM2G033612_T02	growth-regulating factor 2	-	-	-	AtGRF2,GRF2	4	1008-1029
zma-miR396e-5p_1ss21TA	TTCCACAGCTTTCTTGAACTA	AC210173.4_FGT002	-	-	-	-	-	4	336-355
zma-miR396e-5p_1ss21TA	TTCCACAGCTTTCTTGAACTA	GRMZM2G018414_T02	growth-regulating factor 2	GO:0005524(ATP binding);GO:0016818(hydrolase activity, acting on acid anhydrides, in phosphorus-containing anhydrides);GO:0006355(regulation of transcription, DNA-dependent);GO:0005634(nucleus)	-	-	AtGRF2,GRF2	4	480-501
zma-miR396e-5p_1ss21TA	TTCCACAGCTTTCTTGAACTA	GRMZM2G018414_T01	growth-regulating factor 2	GO:0005524(ATP binding);GO:0016818(hydrolase activity, acting on acid anhydrides, in phosphorus-containing anhydrides);GO:0006355(regulation of transcription, DNA-dependent);GO:0005634(nucleus)	-	-	AtGRF2,GRF2	4	742-763
zma-miR396e-5p_1ss21TA	TTCCACAGCTTTCTTGAACTA	GRMZM2G067743_T02	growth-regulating factor 5	GO:0005524(ATP binding);GO:0016818(hydrolase activity, acting on acid anhydrides, in phosphorus-containing anhydrides);GO:0006355(regulation of transcription, DNA-dependent);GO:0005634(nucleus)	-	-	AtGRF5,GRF5	4	538-559
zma-miR396e-5p_1ss21TA	TTCCACAGCTTTCTTGAACTA	GRMZM2G067743_T03	growth-regulating factor 5	GO:0005524(ATP binding);GO:0016818(hydrolase activity, acting on acid anhydrides, in phosphorus-containing anhydrides);GO:0006355(regulation of transcription, DNA-dependent);GO:0005634(nucleus)	-	-	AtGRF5,GRF5	4	537-558
zma-miR396e-5p_1ss21TA	TTCCACAGCTTTCTTGAACTA	GRMZM2G067743_T01	growth-regulating factor 2	-	-	-	AtGRF2,GRF2	4	661-682
zma-miR396e-5p_1ss21TA	TTCCACAGCTTTCTTGAACTA	GRMZM2G129147_T01	growth-regulating factor 5	GO:0005524(ATP binding);GO:0016818(hydrolase activity, acting on acid anhydrides, in phosphorus-containing anhydrides);GO:0006355(regulation of transcription, DNA-dependent);GO:0005634(nucleus)	-	-	AtGRF5,GRF5	4	639-660
zma-miR396e-5p_1ss21TA	TTCCACAGCTTTCTTGAACTA	GRMZM2G129147_T02	-	-	-	-		4	819-840
zma-miR396e-5p_1ss21TA	TTCCACAGCTTTCTTGAACTA	GRMZM2G099862_T02	growth-regulating factor 2	GO:0005524(ATP binding);GO:0016818(hydrolase activity, acting on acid anhydrides, in phosphorus-containing anhydrides);GO:0006355(regulation of transcription, DNA-dependent);GO:0005634(nucleus)	-	-	AtGRF2,GRF2	4	557-578
zma-miR396e-5p_1ss21TA	TTCCACAGCTTTCTTGAACTA	GRMZM2G099862_T03	growth-regulating factor 2	GO:0005524(ATP binding);GO:0016818(hydrolase activity, acting on acid anhydrides, in phosphorus-containing anhydrides);GO:0006355(regulation of transcription, DNA-dependent);GO:0005634(nucleus)	-	-	AtGRF2,GRF2	4	643-664
zma-miR396e-5p_1ss21TA	TTCCACAGCTTTCTTGAACTA	GRMZM2G099862_T01	growth-regulating factor 2	GO:0005524(ATP binding);GO:0016818(hydrolase activity, acting on acid anhydrides, in phosphorus-containing anhydrides);GO:0006355(regulation of transcription, DNA-dependent);GO:0005634(nucleus)	-	-	AtGRF2,GRF2	4	690-711
zma-miR396e-5p_1ss21TA	TTCCACAGCTTTCTTGAACTA	GRMZM2G099862_T04	growth-regulating factor 2	GO:0005524(ATP binding);GO:0016818(hydrolase activity, acting on acid anhydrides, in phosphorus-containing anhydrides);GO:0006355(regulation of transcription, DNA-dependent);GO:0005634(nucleus)	-	-	AtGRF2,GRF2	4	444-465
zma-miR396e-5p_1ss21TA	TTCCACAGCTTTCTTGAACTA	GRMZM2G041223_T01	growth-regulating factor 5	GO:0005524(ATP binding);GO:0016818(hydrolase activity, acting on acid anhydrides, in phosphorus-containing anhydrides);GO:0006355(regulation of transcription, DNA-dependent);GO:0005634(nucleus)	-	-	AtGRF5,GRF5	4	887-908
PC-5p-96999_21	TAATCCCTTGCTATTCAATTT	GRMZM2G124460_T01	Transducin/WD40 repeat-like superfamily protein	-	-	-		4	1896-1917
PC-5p-96999_21	TAATCCCTTGCTATTCAATTT	GRMZM2G398698_T01	-	-	-	-		4	368-388
PC-5p-96999_21	TAATCCCTTGCTATTCAATTT	AC231745.1_FGT004	-	-	-	-	-	4	1628-1648
PC-5p-96999_21	TAATCCCTTGCTATTCAATTT	GRMZM2G095826_T01	ferredoxin 3	GO:0009055(electron carrier activity);GO:0051536(iron-sulfur cluster binding)	-	-	ATFD3,FD3	2	2775-2795
PC-5p-96999_21	TAATCCCTTGCTATTCAATTT	GRMZM2G027138_T01	-	-	-	-		3	882-901
PC-5p-96999_21	TAATCCCTTGCTATTCAATTT	GRMZM2G170291_T01	-	-	-	-	-	4	1580-1601
PC-5p-96999_21	TAATCCCTTGCTATTCAATTT	GRMZM2G170291_T03	DNAse I-like superfamily protein	-	-	-		4	2562-2583
PC-5p-96999_21	TAATCCCTTGCTATTCAATTT	GRMZM5G836990_T01	-	-	-	-	-	3.5	1865-1886
bdi-MIR528-p3_1ss21GT	TGCCTGCCTCTTCCATTCCTTC	AC209669.4_FGT004	-	-	-	-	-	2	179-199
bdi-MIR528-p3_1ss21GT	TGCCTGCCTCTTCCATTCCTTC	GRMZM2G059214_T02	-	-	-	-	-	4	58-80
bdi-MIR528-p3_1ss21GT	TGCCTGCCTCTTCCATTCCTTC	GRMZM2G059214_T01	-	-	-	-	-	4	963-985
zma-miR393a-5p_L+1R-2	CTCCAAAGGGATCGCATTGAT	GRMZM2G137451_T01	auxin signaling F-box 2	-	-	[R] Leucine rich repeat proteins, some proteins contain F-box	AFB2	3	1680-1700
zma-miR393a-5p_L+1R-2	CTCCAAAGGGATCGCATTGAT	GRMZM2G137451_T02	auxin signaling F-box 2	-	-	[R] Leucine rich repeat proteins, some proteins contain F-box	AFB2	3	1975-1995
zma-miR393a-5p_L+1R-2	CTCCAAAGGGATCGCATTGAT	GRMZM5G848945_T02	auxin signaling F-box 2	-	-	-	AFB2	2.5	1738-1758
osa-miR166a-3p_1ss21CA	TCGGACCAGGCTTCATTCCCA	GRMZM2G135175_T01	MATE efflux family protein	GO:0015238(drug transmembrane transporter activity);GO:0015297(antiporter activity);GO:0006855(drug transmembrane transport);GO:0055085(transmembrane transport);GO:0016020(membrane)	-	[R] Uncharacterized membrane protein, predicted efflux pump		4	361-381
osa-miR166a-3p_1ss21CA	TCGGACCAGGCTTCATTCCCA	GRMZM2G003509_T02	Homeobox-leucine zipper family protein / lipid-binding START domain-containing protein	GO:0008289(lipid binding)	-	-	ATHB-14,ATHB14,PHB,PHB-1D	2	977-997
osa-miR166a-3p_1ss21CA	TCGGACCAGGCTTCATTCCCA	GRMZM2G003509_T01	Homeobox-leucine zipper family protein / lipid-binding START domain-containing protein	GO:0003700(sequence-specific DNA binding transcription factor activity);GO:0043565(sequence-specific DNA binding);GO:0006355(regulation of transcription, DNA-dependent);GO:0008289(lipid binding)	-	-	ATHB-14,ATHB14,PHB,PHB-1D	2	736-756
osa-miR166a-3p_1ss21CA	TCGGACCAGGCTTCATTCCCA	GRMZM2G552083_T01	Homeobox-leucine zipper family protein / lipid-binding START domain-containing protein	GO:0008289(lipid binding)	-	-	IFL,IFL1,REV	3	545-565
osa-miR166a-3p_1ss21CA	TCGGACCAGGCTTCATTCCCA	GRMZM2G336718_T01	agenet domain-containing protein / bromo-adjacent homology (BAH) domain-containing protein	GO:0008289(lipid binding)	-	-		3	135-155
osa-miR166a-3p_1ss21CA	TCGGACCAGGCTTCATTCCCA	GRMZM2G123644_T01	agenet domain-containing protein / bromo-adjacent homology (BAH) domain-containing protein	GO:0003682(chromatin binding);GO:0008289(lipid binding)	-	-		3	545-565
osa-miR166a-3p_1ss21CA	TCGGACCAGGCTTCATTCCCA	GRMZM2G038198_T01	Homeobox-leucine zipper family protein / lipid-binding START domain-containing protein	GO:0003735(structural constituent of ribosome);GO:0006412(translation);GO:0005840(ribosome)	-	-	ATHB9,PHV	3	485-505
osa-miR166a-3p_1ss21CA	TCGGACCAGGCTTCATTCCCA	AC208827.3_FGT002	-	-	-	-		4	267-287
osa-miR166a-3p_1ss21CA	TCGGACCAGGCTTCATTCCCA	AC187157.4_FGT005	Homeobox-leucine zipper family protein / lipid-binding START domain-containing protein	GO:0003700(sequence-specific DNA binding transcription factor activity);GO:0043565(sequence-specific DNA binding);GO:0006355(regulation of transcription, DNA-dependent);GO:0008289(lipid binding)	-	-	ATHB-15,ATHB15,CNA,ICU4	3	563-583
zma-miR167g-3p_L+1	AGGTCATGCTGTAGTTTCATC	GRMZM2G098904_T02	basic leucine zipper 9	GO:0003700(sequence-specific DNA binding transcription factor activity);GO:0043565(sequence-specific DNA binding);GO:0006355(regulation of transcription, DNA-dependent)	-	-	ATBZIP9,BZIP9,BZO2H2	3.5	36-55
zma-miR167g-3p_L+1	AGGTCATGCTGTAGTTTCATC	GRMZM2G502560_T01	-	-	-	-		0	803-823
zma-miR167g-3p_L+1	AGGTCATGCTGTAGTTTCATC	GRMZM2G142019_T01	Plant protein of unknown function (DUF869)	-	-	[O] E3 ubiquitin ligase involved in syntaxin degradation		3.5	844-864
zma-miR167g-3p_L+1	AGGTCATGCTGTAGTTTCATC	GRMZM2G082522_T01	wall associated kinase 5	GO:0004672(protein kinase activity);GO:0006468(protein phosphorylation)	-	[T] Serine/threonine protein kinase	WAK5	4	2038-2058
zma-miR167g-3p_L+1	AGGTCATGCTGTAGTTTCATC	AC233910.1_FGT004	RING/U-box superfamily protein	-	-	[O] Predicted E3 ubiquitin ligase		4	643-662
PC-3p-8185_166	TCCCATCTCTATCCTTGTGTC	GRMZM2G040511_T02	-	-	-	-	-	4	2035-2054
PC-3p-8185_166	TCCCATCTCTATCCTTGTGTC	GRMZM2G040511_T01	-	-	-	-	-	4	2026-2045
PC-3p-8185_166	TCCCATCTCTATCCTTGTGTC	AC215169.3_FGT001	-	-	-	-	-	3.5	322-342
PC-3p-8185_166	TCCCATCTCTATCCTTGTGTC	GRMZM5G863003_T01	-	-	-	-	-	4	161-181
PC-3p-12863_115	TCTGTAAGTTGTTGTGCACAA	GRMZM5G894486_T01	-	-	-	-	-	3.5	1916-1937
PC-3p-12863_115	TCTGTAAGTTGTTGTGCACAA	GRMZM2G093557_T02	-	-	-	-	-	4	3-22
PC-3p-12863_115	TCTGTAAGTTGTTGTGCACAA	GRMZM2G093557_T01	-	-	-	-	-	4	3-22
PC-3p-87561_23	CTCCAATGCACATGGATTGAG	GRMZM2G075372_T02	-	-	-	-	-	3	706-726
PC-3p-87561_23	CTCCAATGCACATGGATTGAG	GRMZM2G140150_T01	-	-	-	-	-	3.5	1475-1495
PC-3p-87561_23	CTCCAATGCACATGGATTGAG	GRMZM2G034182_T01	-	-	-	-	-	4	545-565
PC-3p-87561_23	CTCCAATGCACATGGATTGAG	GRMZM2G014826_T01	tetraspanin2	GO:0016021(integral to membrane)	-	-	TET2	4	1265-1285
PC-3p-87561_23	CTCCAATGCACATGGATTGAG	GRMZM2G048800_T01	Transducin/WD40 repeat-like superfamily protein	GO:0005515(protein binding)	-	[S] WD40 repeat-containing protein		4	1513-1532
PC-3p-87561_23	CTCCAATGCACATGGATTGAG	GRMZM2G021742_T02	U2 small nuclear ribonucleoprotein A	-	-	-	U2A\'	4	1361-1380
PC-3p-87561_23	CTCCAATGCACATGGATTGAG	GRMZM2G078238_T01	Protein of unknown function (DUF300)	-	-	[T] Predicted seven transmembrane receptor - rhodopsin family		2	1050-1070
PC-3p-87561_23	CTCCAATGCACATGGATTGAG	GRMZM2G452811_T01	-	-	-	-	-	4	91-110
PC-3p-87561_23	CTCCAATGCACATGGATTGAG	GRMZM2G143480_T03	-	-	-	-	-	4	595-614
PC-3p-87561_23	CTCCAATGCACATGGATTGAG	GRMZM2G143480_T02	-	-	-	-	-	4	1366-1385
PC-3p-87561_23	CTCCAATGCACATGGATTGAG	GRMZM2G143480_T04	-	-	-	-	-	4	1337-1356
PC-3p-87561_23	CTCCAATGCACATGGATTGAG	GRMZM2G143480_T01	6,7-dimethyl-8-ribityllumazine synthase / DMRL synthase / lumazine synthase / riboflavin synthase	GO:0009231(riboflavin biosynthetic process);GO:0009349(riboflavin synthase complex)	ko00740(Riboflavin metabolism)	[H] 6,7-dimethyl-8-ribityllumazine synthase	COS1	4	1373-1392
PC-3p-87561_23	CTCCAATGCACATGGATTGAG	GRMZM2G004083_T01	Alkaline phytoceramidase (aPHC)	-	-	-		3.5	896-916
PC-3p-87561_23	CTCCAATGCACATGGATTGAG	GRMZM2G033219_T02	-	-	-	-	-	4	1427-1446
PC-3p-87561_23	CTCCAATGCACATGGATTGAG	GRMZM2G033219_T01	-	-	-	-	-	4	1427-1446
PC-5p-4701_256	TGAAGAGAATTGAGGGGGCTA	GRMZM2G011078_T02	-	-	-	-	-	3.5	1072-1092
PC-5p-4701_256	TGAAGAGAATTGAGGGGGCTA	GRMZM2G011078_T01	secretory carrier 3	GO:0015031(protein transport);GO:0016021(integral to membrane)	-	[U] Secretory carrier membrane protein	SC3	3.5	1072-1092
PC-5p-4701_256	TGAAGAGAATTGAGGGGGCTA	GRMZM2G029519_T01	photolyase 1	GO:0003913(DNA photolyase activity);GO:0006281(DNA repair)	-	-	PHR1,UVR2	4	5310-5330
PC-5p-4701_256	TGAAGAGAATTGAGGGGGCTA	GRMZM5G898887_T02	Leucine-rich repeat transmembrane protein kinase protein	GO:0004672(protein kinase activity);GO:0006468(protein phosphorylation)	-	-		3.5	17805-17825
PC-5p-4701_256	TGAAGAGAATTGAGGGGGCTA	GRMZM5G898887_T01	Leucine-rich repeat transmembrane protein kinase protein	GO:0005515(protein binding);GO:0004672(protein kinase activity);GO:0006468(protein phosphorylation)	-	-		3.5	17805-17825
PC-5p-4701_256	TGAAGAGAATTGAGGGGGCTA	GRMZM2G155512_T03	Peptide chain release factor 1	GO:0003747(translation release factor activity);GO:0006415(translational termination);GO:0016149(translation release factor activity, codon specific);GO:0005737(cytoplasm)	-	[J] Mitochondrial polypeptide chain release factor		3.5	3763-3783
PC-5p-4701_256	TGAAGAGAATTGAGGGGGCTA	GRMZM2G155512_T01	Peptide chain release factor 1	GO:0003747(translation release factor activity);GO:0006415(translational termination);GO:0016149(translation release factor activity, codon specific);GO:0005737(cytoplasm)	-	[J] Mitochondrial polypeptide chain release factor		3.5	3763-3783
PC-5p-4701_256	TGAAGAGAATTGAGGGGGCTA	GRMZM2G155512_T02	Peptide chain release factor 1	GO:0003747(translation release factor activity);GO:0006415(translational termination);GO:0016149(translation release factor activity, codon specific);GO:0005737(cytoplasm)	-	[J] Mitochondrial polypeptide chain release factor		3.5	3732-3752
PC-5p-4701_256	TGAAGAGAATTGAGGGGGCTA	GRMZM2G098577_T01	MIF4G domain-containing protein / MA3 domain-containing protein	GO:0003723(RNA binding);GO:0005515(protein binding)	ko05416(Viral myocarditis)	[J] Translation initiation factor 4F, ribosome/mRNA-bridging subunit (eIF-4G)	eIFiso4G1	4	2688-2708
PC-5p-4701_256	TGAAGAGAATTGAGGGGGCTA	GRMZM2G098577_T04	MIF4G domain-containing protein / MA3 domain-containing protein	GO:0003723(RNA binding);GO:0005515(protein binding)	-	-	eIFiso4G1	4	2693-2713
PC-5p-4701_256	TGAAGAGAATTGAGGGGGCTA	GRMZM2G098577_T03	MIF4G domain-containing protein / MA3 domain-containing protein	GO:0003723(RNA binding);GO:0005515(protein binding)	-	-	eIFiso4G1	4	2603-2623
PC-5p-4701_256	TGAAGAGAATTGAGGGGGCTA	GRMZM5G814164_T01	peroxin 3	GO:0007031(peroxisome organization);GO:0005779(integral to peroxisomal membrane)	-	-	PEX3,PEX3-2	4	1715-1735
PC-5p-4701_256	TGAAGAGAATTGAGGGGGCTA	GRMZM2G055116_T01	-	-	-	-		3	1766-1786
PC-5p-4701_256	TGAAGAGAATTGAGGGGGCTA	GRMZM2G039455_T01	Stabilizer of iron transporter SufD / Polynucleotidyl transferase	GO:0005515(protein binding)	-	[J] Translation initiation factor 2C (eIF-2C) and related proteins	AGO1	3	2249-2269
PC-5p-4701_256	TGAAGAGAATTGAGGGGGCTA	GRMZM2G013283_T02	-	-	-	-	-	3.5	5986-6006
PC-5p-317622_7	CTAAACTTTAGTTCTTTAGTCACC	GRMZM2G028594_T02	light-regulated zinc finger protein 1	-	-	-	DBB3,LZF1,STH3	1	2509-2532
osa-MIR169p-p3	AAGTCATCCTTGGCTGCATC	GRMZM2G008923_T02	-	-	-	-	-	4	593-613
osa-MIR169p-p3	AAGTCATCCTTGGCTGCATC	GRMZM2G008923_T01	-	-	-	-	-	4	660-680
osa-MIR169p-p3	AAGTCATCCTTGGCTGCATC	GRMZM5G886583_T01	-	-	-	-	-	4	97-117
osa-MIR169p-p3	AAGTCATCCTTGGCTGCATC	GRMZM2G027750_T01	-	-	-	-	-	3	3404-3424
osa-MIR169p-p3	AAGTCATCCTTGGCTGCATC	GRMZM2G084695_T01	-	-	-	-		3	589-608
osa-MIR169p-p3	AAGTCATCCTTGGCTGCATC	GRMZM2G067601_T03	-	-	-	-	-	4	1069-1087
osa-MIR169p-p3	AAGTCATCCTTGGCTGCATC	GRMZM2G011140_T01	-	-	-	-		0	219-238
osa-MIR169p-p3	AAGTCATCCTTGGCTGCATC	GRMZM2G011140_T02	-	-	-	-		0	219-238
PC-3p-46351_40	ATTCCACTTGCTCCCAAACAAGCC	GRMZM2G398698_T01	-	-	-	-		2	307-330
PC-3p-46351_40	ATTCCACTTGCTCCCAAACAAGCC	GRMZM5G898887_T02	Leucine-rich repeat transmembrane protein kinase protein	GO:0004672(protein kinase activity);GO:0006468(protein phosphorylation)	-	-		4	17716-17739
PC-3p-46351_40	ATTCCACTTGCTCCCAAACAAGCC	GRMZM5G898887_T01	Leucine-rich repeat transmembrane protein kinase protein	GO:0005515(protein binding);GO:0004672(protein kinase activity);GO:0006468(protein phosphorylation)	-	-		4	17716-17739
zma-miR395e-5p_R-1_1ss18CT	GTTCCCTTCAAGCACTTTACA	GRMZM2G074267_T01	Auxin efflux carrier family protein	GO:0055085(transmembrane transport);GO:0016021(integral to membrane)	-	-	ATPIN1,PIN1	4	2384-2405
sbi-MIR5565d-p3_1ss18TG	CAACACATGTGGATTGAGGTA	GRMZM2G120578_T02	spermidine synthase 3	GO:0003824(catalytic activity)	ko00270(Cysteine and methionine metabolism);ko00330(Arginine and proline metabolism);ko00410(beta-Alanine metabolism);ko00480(Glutathione metabolism)	[E] Spermidine synthase	ATSPDS3,SPDS3,SPMS	3.5	1546-1566
sbi-MIR5565d-p3_1ss18TG	CAACACATGTGGATTGAGGTA	GRMZM2G120578_T01	spermidine synthase 3	GO:0003824(catalytic activity)	ko00270(Cysteine and methionine metabolism);ko00330(Arginine and proline metabolism);ko00410(beta-Alanine metabolism);ko00480(Glutathione metabolism)	[E] Spermidine synthase	ATSPDS3,SPDS3,SPMS	3.5	1882-1902
sbi-MIR5565d-p3_1ss18TG	CAACACATGTGGATTGAGGTA	GRMZM2G045227_T01	-	-	-	-		4	1076-1096
sbi-MIR5565d-p3_1ss18TG	CAACACATGTGGATTGAGGTA	GRMZM2G037200_T01	Transducin/WD40 repeat-like superfamily protein	GO:0005515(protein binding);GO:0046872(metal ion binding)	-	[R] WD40 repeat protein		4	4144-4163
sbi-MIR5565d-p3_1ss18TG	CAACACATGTGGATTGAGGTA	AC210517.3_FGT003	heat shock protein 21	-	-	-	HSP21	4	1037-1057
sbi-MIR5565d-p3_1ss18TG	CAACACATGTGGATTGAGGTA	GRMZM2G049076_T01	sucrose phosphate synthase 1F	GO:0009058(biosynthetic process);GO:0005985(sucrose metabolic process)	-	[M] Glycosyltransferase	ATSPS1F,SPS1F	2	3547-3567
sbi-MIR5565d-p3_1ss18TG	CAACACATGTGGATTGAGGTA	GRMZM2G030284_T02	Microtubule associated protein (MAP65/ASE1) family protein	GO:0008017(microtubule binding);GO:0000226(microtubule cytoskeleton organization);GO:0000910(cytokinesis)	-	[Z] Microtubule-associated protein essential for anaphase spindle elongation	ATMAP65-3,MAP65-3,PLE	1.5	2696-2716
sbi-MIR5565d-p3_1ss18TG	CAACACATGTGGATTGAGGTA	GRMZM2G030284_T01	Microtubule associated protein (MAP65/ASE1) family protein	GO:0008017(microtubule binding);GO:0000226(microtubule cytoskeleton organization);GO:0000910(cytokinesis)	-	[Z] Microtubule-associated protein essential for anaphase spindle elongation	ATMAP65-3,MAP65-3,PLE	1.5	2696-2716
sbi-MIR5565d-p3_1ss18TG	CAACACATGTGGATTGAGGTA	GRMZM2G019538_T02	-	-	-	-		3	461-481
sbi-MIR5565d-p3_1ss18TG	CAACACATGTGGATTGAGGTA	GRMZM2G019538_T01	-	-	-	-		3	461-481
sbi-MIR5565d-p3_1ss18TG	CAACACATGTGGATTGAGGTA	GRMZM2G049378_T01	RAD-like 6	GO:0003682(chromatin binding)	-	-	ATRL6,RL6,RSM3	4	1959-1979
sbi-MIR5565d-p3_1ss18TG	CAACACATGTGGATTGAGGTA	GRMZM2G087146_T02	-	-	-	-	-	4	948-969
sbi-MIR5565d-p3_1ss18TG	CAACACATGTGGATTGAGGTA	GRMZM2G087146_T01	-	-	-	-	-	4	948-969
sbi-MIR5565d-p3_1ss18TG	CAACACATGTGGATTGAGGTA	GRMZM2G087146_T03	-	-	-	-	-	4	1076-1097
PC-3p-48726_38	ATTTTAGCTCCTCCAATCTCCT	GRMZM5G837999_T01	-	-	-	-		2.5	50-71
PC-3p-48726_38	ATTTTAGCTCCTCCAATCTCCT	GRMZM5G898597_T01	-	-	-	-		3.5	997-1018
PC-3p-48726_38	ATTTTAGCTCCTCCAATCTCCT	GRMZM2G009335_T03	-	-	-	-	-	4	1281-1302
PC-3p-48726_38	ATTTTAGCTCCTCCAATCTCCT	GRMZM2G081541_T01	ABC transporter family protein	GO:0005524(ATP binding);GO:0016887(ATPase activity)	-	[R] Predicted transporter (ABC superfamily)	ATGCN1,GCN1	3	2156-2177
PC-3p-48726_38	ATTTTAGCTCCTCCAATCTCCT	GRMZM2G098577_T01	MIF4G domain-containing protein / MA3 domain-containing protein	GO:0003723(RNA binding);GO:0005515(protein binding)	ko05416(Viral myocarditis)	[J] Translation initiation factor 4F, ribosome/mRNA-bridging subunit (eIF-4G)	eIFiso4G1	3.5	2632-2653
PC-3p-48726_38	ATTTTAGCTCCTCCAATCTCCT	GRMZM2G098577_T04	MIF4G domain-containing protein / MA3 domain-containing protein	GO:0003723(RNA binding);GO:0005515(protein binding)	-	-	eIFiso4G1	3.5	2637-2658
PC-3p-48726_38	ATTTTAGCTCCTCCAATCTCCT	GRMZM2G098577_T03	MIF4G domain-containing protein / MA3 domain-containing protein	GO:0003723(RNA binding);GO:0005515(protein binding)	-	-	eIFiso4G1	3.5	2547-2568
PC-3p-48726_38	ATTTTAGCTCCTCCAATCTCCT	GRMZM2G028902_T01	-	-	-	[S] Uncharacterized conserved protein		3.5	1350-1371
PC-3p-48726_38	ATTTTAGCTCCTCCAATCTCCT	GRMZM2G048611_T01	Heat shock protein DnaJ, N-terminal with domain of unknown function (DUF1977)	-	-	[O] Molecular chaperone (DnaJ superfamily)		3	3854-3875
PC-3p-48726_38	ATTTTAGCTCCTCCAATCTCCT	GRMZM2G034551_T01	ZIP metal ion transporter family	GO:0046873(metal ion transmembrane transporter activity);GO:0030001(metal ion transport);GO:0055085(transmembrane transport);GO:0016020(membrane)	-	[P] Fe2+/Zn2+ regulated transporter	ATZIP6,ZIP6	3.5	1495-1516
PC-3p-48726_38	ATTTTAGCTCCTCCAATCTCCT	GRMZM2G029027_T03	Arginyl-tRNA synthetase, class Ic	GO:0000166(nucleotide binding);GO:0004814(arginine-tRNA ligase activity);GO:0005524(ATP binding);GO:0006420(arginyl-tRNA aminoacylation);GO:0005737(cytoplasm)	-	-	emb1027	3.5	331-352
PC-3p-48726_38	ATTTTAGCTCCTCCAATCTCCT	GRMZM2G048392_T01	Ubiquitin carboxyl-terminal hydrolase family protein	-	-	-		3.5	3238-3259
PC-3p-48726_38	ATTTTAGCTCCTCCAATCTCCT	GRMZM2G033379_T02	Chaperone DnaJ-domain superfamily protein	-	-	-		4	1415-1436
PC-3p-48726_38	ATTTTAGCTCCTCCAATCTCCT	GRMZM2G028004_T04	-	-	-	-	-	4	2025-2046
PC-3p-48726_38	ATTTTAGCTCCTCCAATCTCCT	GRMZM2G028004_T05	-	-	-	-	-	4	2029-2050
PC-3p-48726_38	ATTTTAGCTCCTCCAATCTCCT	GRMZM2G067514_T01	Phosphoglycerate mutase family protein	-	-	-		4	1226-1246
zma-miR156j-5p_R-1	TGACAGAAGAGAGAGAGCAC	GRMZM2G097275_T04	squamosa promoter binding protein-like 2	GO:0003677(DNA binding);GO:0005634(nucleus)	-	-	SPL2	0	1360-1379
zma-miR156j-5p_R-1	TGACAGAAGAGAGAGAGCAC	GRMZM2G097275_T02	squamosa promoter binding protein-like 2	GO:0003677(DNA binding);GO:0005634(nucleus)	-	-	SPL2	0	2063-2082
zma-miR156j-5p_R-1	TGACAGAAGAGAGAGAGCAC	GRMZM2G097275_T03	squamosa promoter binding protein-like 2	GO:0003677(DNA binding);GO:0005634(nucleus)	-	-	SPL2	0	2063-2082
zma-miR156j-5p_R-1	TGACAGAAGAGAGAGAGCAC	GRMZM2G097275_T01	squamosa promoter binding protein-like 2	GO:0003677(DNA binding);GO:0005634(nucleus)	-	-	SPL2	0	2063-2082
zma-miR156j-5p_R-1	TGACAGAAGAGAGAGAGCAC	GRMZM2G156621_T01	squamosa promoter binding protein-like 10	GO:0003677(DNA binding);GO:0005634(nucleus)	-	-	SPL10	1	859-878
zma-miR156j-5p_R-1	TGACAGAAGAGAGAGAGCAC	GRMZM2G126827_T01	squamosa promoter binding protein-like 10	GO:0003677(DNA binding);GO:0005634(nucleus)	-	-	SPL10	1	927-946
zma-miR156j-5p_R-1	TGACAGAAGAGAGAGAGCAC	GRMZM2G151616_T01	RING/U-box superfamily protein	GO:0046872(metal ion binding)	-	[O] Anaphase-promoting complex (APC), subunit 11		4	1808-1827
zma-miR156j-5p_R-1	TGACAGAAGAGAGAGAGCAC	GRMZM2G071589_T03	Splicing factor, CC1-like	GO:0003676(nucleic acid binding)	-	-		4	1724-1743
zma-miR156j-5p_R-1	TGACAGAAGAGAGAGAGCAC	GRMZM2G071589_T04	Splicing factor, CC1-like	GO:0003676(nucleic acid binding)	-	-		4	2062-2081
zma-miR156j-5p_R-1	TGACAGAAGAGAGAGAGCAC	GRMZM2G071589_T01	Splicing factor, CC1-like	GO:0003676(nucleic acid binding)	-	[K] Transcriptional coactivator CAPER (RRM superfamily)		4	2425-2444
zma-miR156j-5p_R-1	TGACAGAAGAGAGAGAGCAC	GRMZM2G071589_T02	Splicing factor, CC1-like	GO:0003676(nucleic acid binding)	-	[K] Transcriptional coactivator CAPER (RRM superfamily)		4	2432-2451
zma-miR156j-5p_R-1	TGACAGAAGAGAGAGAGCAC	GRMZM2G040453_T01	FKBP-type peptidyl-prolyl cis-trans isomerase family protein	GO:0005515(protein binding)	-	-	DEI1,PAS1	4	197-216
zma-miR156j-5p_R-1	TGACAGAAGAGAGAGAGCAC	GRMZM2G032171_T01	RING/U-box superfamily protein	GO:0046872(metal ion binding)	-	[O] Anaphase-promoting complex (APC), subunit 11		4	3733-3752
zma-miR156j-5p_R-1	TGACAGAAGAGAGAGAGCAC	GRMZM2G032171_T02	RING/U-box superfamily protein	GO:0046872(metal ion binding)	-	[O] Anaphase-promoting complex (APC), subunit 11		4	3733-3752
zma-miR156j-5p_R-1	TGACAGAAGAGAGAGAGCAC	GRMZM5G878561_T01	Squamosa promoter-binding protein-like (SBP domain) transcription factor family protein	GO:0003677(DNA binding);GO:0005634(nucleus)	-	-		0	2340-2359
zma-miR156j-5p_R-1	TGACAGAAGAGAGAGAGCAC	GRMZM5G806833_T01	-	-	-	-		0	591-610
zma-miR156j-5p_R-1	TGACAGAAGAGAGAGAGCAC	GRMZM2G148467_T01	squamosa promoter binding protein-like 10	GO:0003677(DNA binding);GO:0005634(nucleus)	-	-	SPL10	0	836-855
zma-miR156j-5p_R-1	TGACAGAAGAGAGAGAGCAC	GRMZM2G148467_T02	-	-	-	-		0	984-1003
zma-miR156j-5p_R-1	TGACAGAAGAGAGAGAGCAC	GRMZM2G151950_T02	-	-	-	-		4	1176-1195
zma-miR156j-5p_R-1	TGACAGAAGAGAGAGAGCAC	GRMZM2G004083_T02	Alkaline phytoceramidase (aPHC)	-	-	-		4	18-36
zma-miR156j-5p_R-1	TGACAGAAGAGAGAGAGCAC	GRMZM2G004083_T01	Alkaline phytoceramidase (aPHC)	-	-	-		4	18-36
zma-miR156j-5p_R-1	TGACAGAAGAGAGAGAGCAC	GRMZM2G061734_T01	Squamosa promoter-binding protein-like (SBP domain) transcription factor family protein	GO:0003677(DNA binding);GO:0005634(nucleus)	-	-		0	1567-1586
zma-miR156j-5p_R-1	TGACAGAAGAGAGAGAGCAC	GRMZM2G096577_T01	-	-	-	-		2.5	38-56
zma-miR156j-5p_R-1	TGACAGAAGAGAGAGAGCAC	GRMZM2G084819_T02	Zinc finger, C3HC4 type (RING finger) family protein	-	-	-		4	10949-10968
PC-3p-169926_13	TTGAAAATCCGGAGGACC	GRMZM2G105791_T01	starch synthase 2	GO:0009058(biosynthetic process)	ko00500(Starch and sucrose metabolism)	-	AtSS2,SS2	2.5	2532-2550
PC-3p-169926_13	TTGAAAATCCGGAGGACC	GRMZM2G105791_T02	starch synthase 2	GO:0009058(biosynthetic process)	ko00500(Starch and sucrose metabolism)	-	AtSS2,SS2	2.5	2335-2353
PC-3p-169926_13	TTGAAAATCCGGAGGACC	GRMZM2G024882_T01	RNA helicase, ATP-dependent, SK12/DOB1 protein	GO:0003676(nucleic acid binding);GO:0005524(ATP binding);GO:0008026(ATP-dependent helicase activity);GO:0004386(helicase activity);GO:0016818(hydrolase activity, acting on acid anhydrides, in phosphorus-containing anhydrides)	ko03018(RNA degradation)	[A] Cytoplasmic exosomal RNA helicase SKI2, DEAD-box superfamily		3	3037-3054
PC-3p-169926_13	TTGAAAATCCGGAGGACC	GRMZM2G139583_T02	myosin 1	GO:0003774(motor activity);GO:0005524(ATP binding);GO:0016459(myosin complex);GO:0005515(protein binding)	-	[Z] Myosin class V heavy chain	ATM1	3.5	2508-2524
PC-3p-169926_13	TTGAAAATCCGGAGGACC	GRMZM2G029536_T02	-	-	-	-	-	4	600-617
PC-3p-169926_13	TTGAAAATCCGGAGGACC	GRMZM2G029536_T01	-	-	-	-	-	4	633-650
PC-3p-169926_13	TTGAAAATCCGGAGGACC	GRMZM2G015902_T02	-	-	-	-	-	4	501-518
PC-3p-169926_13	TTGAAAATCCGGAGGACC	GRMZM2G373761_T01	villin 4	GO:0006810(transport);GO:0055085(transmembrane transport);GO:0016020(membrane)	-	-	ATVLN4,VLN4	4	1157-1173
PC-3p-169926_13	TTGAAAATCCGGAGGACC	AC190757.3_FGT001	-	-	-	-	-	4	346-363
PC-3p-169926_13	TTGAAAATCCGGAGGACC	GRMZM2G051782_T01	-	-	-	-	-	4	573-589
PC-3p-169926_13	TTGAAAATCCGGAGGACC	GRMZM2G179523_T01	-	-	-	-	-	3.5	1356-1373
PC-3p-169926_13	TTGAAAATCCGGAGGACC	GRMZM2G037226_T01	UBP1-associated protein 2A	GO:0003676(nucleic acid binding)	-	[A] RNA-binding protein musashi/mRNA cleavage and polyadenylation factor I complex, subunit HRP1	UBA2A	4	1486-1503
PC-3p-169926_13	TTGAAAATCCGGAGGACC	GRMZM2G037226_T02	UBP1-associated protein 2A	GO:0003676(nucleic acid binding)	-	[A] RNA-binding protein musashi/mRNA cleavage and polyadenylation factor I complex, subunit HRP1	UBA2A	4	1544-1561
PC-3p-169926_13	TTGAAAATCCGGAGGACC	GRMZM2G084586_T01	-	-	-	-	-	4	1630-1647
PC-3p-169926_13	TTGAAAATCCGGAGGACC	GRMZM2G316160_T01	-	-	-	-	-	4	588-604
PC-3p-169926_13	TTGAAAATCCGGAGGACC	GRMZM5G880265_T02	-	-	-	-	-	4	283-300
PC-3p-169926_13	TTGAAAATCCGGAGGACC	GRMZM5G890747_T01	-	-	-	-	-	3.5	25-42
PC-3p-169926_13	TTGAAAATCCGGAGGACC	GRMZM2G022947_T01	-	-	-	-	-	4	1980-1997
PC-3p-24264_68	TGGTTTGGGGTGGATATGTGG	GRMZM2G405385_T02	-	-	-	-	-	4	409-428
PC-3p-24264_68	TGGTTTGGGGTGGATATGTGG	GRMZM2G017349_T01	-	-	-	-	-	4	243-263
PC-3p-24264_68	TGGTTTGGGGTGGATATGTGG	GRMZM2G035985_T02	-	-	-	-	-	3.5	2647-2666
PC-3p-24264_68	TGGTTTGGGGTGGATATGTGG	GRMZM2G035985_T01	-	-	-	-	-	3.5	2647-2666
zma-miR395a-3p_L-1	TGAAGTGTTTGGGGGAACTC	GRMZM2G051270_T02	ATP sulfurylase 1	GO:0004781(sulfate adenylyltransferase (ATP) activity)	-	[P] ATP sulfurylase (sulfate adenylyltransferase)	APS1	2	398-417
zma-miR395a-3p_L-1	TGAAGTGTTTGGGGGAACTC	GRMZM2G051270_T03	Pseudouridine synthase/archaeosine transglycosylase-like family protein	GO:0004781(sulfate adenylyltransferase (ATP) activity)	-	[P] ATP sulfurylase (sulfate adenylyltransferase)	APS3	2	528-547
zma-miR395a-3p_L-1	TGAAGTGTTTGGGGGAACTC	GRMZM2G051270_T01	Pseudouridine synthase/archaeosine transglycosylase-like family protein	GO:0004781(sulfate adenylyltransferase (ATP) activity)	ko00230(Purine metabolism);ko00450(Selenoamino acid metabolism);ko00920(Sulfur metabolism)	[P] ATP sulfurylase (sulfate adenylyltransferase)	APS3	2	616-635
zma-miR395a-3p_L-1	TGAAGTGTTTGGGGGAACTC	GRMZM2G110423_T01	RING/U-box superfamily protein	GO:0008270(zinc ion binding)	-	[O] Predicted E3 ubiquitin ligase	ARI1,ATARI1	4	982-1001
PC-5p-43820_42	TATTTTAGTCCCTAAATTGCC	GRMZM2G090432_T01	-	-	-	-	-	3	2036-2056
PC-5p-43820_42	TATTTTAGTCCCTAAATTGCC	GRMZM2G113409_T01	-	-	-	-	-	3.5	1963-1982
PC-5p-43820_42	TATTTTAGTCCCTAAATTGCC	GRMZM2G014793_T02	-	-	-	-	-	4	1338-1358
PC-5p-43820_42	TATTTTAGTCCCTAAATTGCC	GRMZM2G014793_T01	-	-	-	-	-	4	1338-1358
PC-5p-43820_42	TATTTTAGTCCCTAAATTGCC	GRMZM2G112626_T02	-	-	-	-	-	4	1528-1547
PC-5p-43820_42	TATTTTAGTCCCTAAATTGCC	GRMZM2G112626_T01	-	-	-	-	-	4	1553-1572
PC-5p-43820_42	TATTTTAGTCCCTAAATTGCC	GRMZM2G039906_T01	-	-	-	-	-	0.5	945-965
PC-5p-43820_42	TATTTTAGTCCCTAAATTGCC	GRMZM2G034503_T02	-	-	-	-	-	1	866-886
PC-5p-43820_42	TATTTTAGTCCCTAAATTGCC	GRMZM2G078238_T01	Protein of unknown function (DUF300)	-	-	[T] Predicted seven transmembrane receptor - rhodopsin family		0.5	1332-1352
PC-5p-43820_42	TATTTTAGTCCCTAAATTGCC	GRMZM2G028594_T02	light-regulated zinc finger protein 1	-	-	-	DBB3,LZF1,STH3	0.5	1800-1820
PC-5p-43820_42	TATTTTAGTCCCTAAATTGCC	GRMZM2G578141_T02	DNAJ heat shock N-terminal domain-containing protein	-	-	-		2.5	1381-1401
PC-5p-43820_42	TATTTTAGTCCCTAAATTGCC	GRMZM6G787651_T01	cycling DOF factor 3	GO:0003677(DNA binding);GO:0006355(regulation of transcription, DNA-dependent)	-	-	CDF3	1.5	2854-2874
PC-5p-43820_42	TATTTTAGTCCCTAAATTGCC	GRMZM5G817037_T02	-	-	-	-	-	2.5	1073-1093
PC-5p-43820_42	TATTTTAGTCCCTAAATTGCC	GRMZM5G817037_T01	-	-	-	-	-	2.5	1096-1116
PC-5p-43820_42	TATTTTAGTCCCTAAATTGCC	GRMZM2G066024_T01	-	-	-	-	-	3	1613-1633
PC-5p-43820_42	TATTTTAGTCCCTAAATTGCC	GRMZM5G819999_T01	-	-	-	-	-	4	1244-1264
PC-5p-43820_42	TATTTTAGTCCCTAAATTGCC	GRMZM2G046098_T03	-	-	-	-	-	4	1318-1338
PC-5p-43820_42	TATTTTAGTCCCTAAATTGCC	GRMZM2G046098_T02	-	-	-	-	-	4	1507-1527
PC-5p-43820_42	TATTTTAGTCCCTAAATTGCC	GRMZM2G046098_T04	like COV 2	-	-	-	LCV2	4	2524-2544
ppt-miR160a_L+1	CTGCCTGGCTCCCTGTATGCCA	GRMZM2G159399_T01	auxin response factor 16	GO:0006355(regulation of transcription, DNA-dependent);GO:0005634(nucleus);GO:0003677(DNA binding);GO:0009725(response to hormone stimulus)	-	-	ARF16	2	1785-1806
ppt-miR160a_L+1	CTGCCTGGCTCCCTGTATGCCA	GRMZM2G061783_T04	RNA 2\'-phosphotransferase, Tpt1 / KptA family	GO:0016772(transferase activity, transferring phosphorus-containing groups);GO:0006388(tRNA splicing, via endonucleolytic cleavage and ligation)	-	-	emb1067	4	219-240
ppt-miR160a_L+1	CTGCCTGGCTCCCTGTATGCCA	GRMZM2G005284_T01	auxin response factor 16	GO:0003677(DNA binding);GO:0006355(regulation of transcription, DNA-dependent);GO:0009725(response to hormone stimulus);GO:0005634(nucleus)	-	-	ARF16	2	1407-1428
ppt-miR160a_L+1	CTGCCTGGCTCCCTGTATGCCA	AC190719.2_FGT003	-	-	-	-		4	383-403
ppt-miR160a_L+1	CTGCCTGGCTCCCTGTATGCCA	AC207885.3_FGT009	-	-	-	-		3	483-504
PC-5p-25530_66	TGTCAGCCTGTGTATCTCTTT	GRMZM5G842019_T02	-	-	-	-	-	3.5	1637-1657
PC-5p-25530_66	TGTCAGCCTGTGTATCTCTTT	GRMZM5G842019_T01	-	-	-	-	-	3.5	1663-1683
PC-5p-25530_66	TGTCAGCCTGTGTATCTCTTT	GRMZM2G107985_T02	-	-	-	-		2	3662-3682
PC-5p-25530_66	TGTCAGCCTGTGTATCTCTTT	GRMZM2G107985_T03	-	-	-	-		2	3662-3682
PC-5p-25530_66	TGTCAGCCTGTGTATCTCTTT	GRMZM2G107985_T01	-	-	-	-		2	3662-3682
mtr-miR156b-5p_R+3	TGACAGAAGAGAGTGAGCACCCA	GRMZM2G097275_T04	squamosa promoter binding protein-like 2	GO:0003677(DNA binding);GO:0005634(nucleus)	-	-	SPL2	4	1357-1379
mtr-miR156b-5p_R+3	TGACAGAAGAGAGTGAGCACCCA	GRMZM2G097275_T02	squamosa promoter binding protein-like 2	GO:0003677(DNA binding);GO:0005634(nucleus)	-	-	SPL2	4	2060-2082
mtr-miR156b-5p_R+3	TGACAGAAGAGAGTGAGCACCCA	GRMZM2G097275_T03	squamosa promoter binding protein-like 2	GO:0003677(DNA binding);GO:0005634(nucleus)	-	-	SPL2	4	2060-2082
mtr-miR156b-5p_R+3	TGACAGAAGAGAGTGAGCACCCA	GRMZM2G097275_T01	squamosa promoter binding protein-like 2	GO:0003677(DNA binding);GO:0005634(nucleus)	-	-	SPL2	4	2060-2082
mtr-miR156b-5p_R+3	TGACAGAAGAGAGTGAGCACCCA	GRMZM2G156621_T01	squamosa promoter binding protein-like 10	GO:0003677(DNA binding);GO:0005634(nucleus)	-	-	SPL10	4	856-878
mtr-miR156b-5p_R+3	TGACAGAAGAGAGTGAGCACCCA	GRMZM2G126827_T01	squamosa promoter binding protein-like 10	GO:0003677(DNA binding);GO:0005634(nucleus)	-	-	SPL10	4	924-946
mtr-miR156b-5p_R+3	TGACAGAAGAGAGTGAGCACCCA	GRMZM5G878561_T01	Squamosa promoter-binding protein-like (SBP domain) transcription factor family protein	GO:0003677(DNA binding);GO:0005634(nucleus)	-	-		4	2337-2359
mtr-miR156b-5p_R+3	TGACAGAAGAGAGTGAGCACCCA	GRMZM2G148467_T01	squamosa promoter binding protein-like 10	GO:0003677(DNA binding);GO:0005634(nucleus)	-	-	SPL10	3	833-855
mtr-miR156b-5p_R+3	TGACAGAAGAGAGTGAGCACCCA	GRMZM2G148467_T02	-	-	-	-		3	981-1003
mtr-miR156b-5p_R+3	TGACAGAAGAGAGTGAGCACCCA	GRMZM5G806833_T01	-	-	-	-		4	588-610
mtr-miR156b-5p_R+3	TGACAGAAGAGAGTGAGCACCCA	GRMZM2G061734_T01	Squamosa promoter-binding protein-like (SBP domain) transcription factor family protein	GO:0003677(DNA binding);GO:0005634(nucleus)	-	-		4	1564-1586
zma-MIR171f-p5	TGTTGGCATGGCTCAATCAAC	GRMZM2G136178_T02	-	-	-	-	-	4	2575-2594
zma-MIR171f-p5	TGTTGGCATGGCTCAATCAAC	GRMZM2G136178_T01	-	-	-	-	-	4	2475-2494
zma-MIR171f-p5	TGTTGGCATGGCTCAATCAAC	GRMZM2G051942_T01	-	-	-	-		4	281-301
zma-MIR171f-p5	TGTTGGCATGGCTCAATCAAC	GRMZM2G418515_T01	-	-	-	-	-	4	3741-3762
zma-MIR171f-p5	TGTTGGCATGGCTCAATCAAC	GRMZM2G134655_T01	-	-	-	-		4	543-563
zma-miR156k-3p_L+1	TGCTCGCTTCTCTTTCTGTCAGC	AC214264.3_FGT001	-	-	-	-		4	67-88
zma-miR156k-3p_L+1	TGCTCGCTTCTCTTTCTGTCAGC	GRMZM2G022041_T01	Small nuclear ribonucleoprotein family protein	-	-	[K] U1 snRNP component		2.5	1707-1729
zma-miR398a-5p_1ss21GA	GGGGCGAACTGAGAACACATA	GRMZM2G118452_T01	-	-	-	-	-	4	199-218
zma-miR398a-5p_1ss21GA	GGGGCGAACTGAGAACACATA	GRMZM5G824689_T01	-	-	-	-		1	216-236
zma-MIR171f-p3	TGATTGAGCCGTGCCAATATC	GRMZM2G110579_T01	GRAS family transcription factor	-	-	-	ATHAM3,HAM3	1	1078-1098
zma-MIR171f-p3	TGATTGAGCCGTGCCAATATC	GRMZM2G051785_T01	GRAS family transcription factor	-	-	-	ATHAM3,HAM3	1	677-697
zma-MIR171f-p3	TGATTGAGCCGTGCCAATATC	GRMZM2G037792_T01	GRAS family transcription factor	-	-	-	ATHAM3,HAM3	1	1322-1342
zma-MIR171f-p3	TGATTGAGCCGTGCCAATATC	GRMZM5G825321_T01	GRAS family transcription factor	-	-	-	ATHAM3,HAM3	1	507-527
zma-MIR171f-p3	TGATTGAGCCGTGCCAATATC	GRMZM5G825321_T02	GRAS family transcription factor	-	-	-	ATHAM3,HAM3	1	1460-1480
PC-3p-30799_56	ATTCTAGCCCCTTCAATCCTCTCC	GRMZM2G078396_T01	Ribosomal protein L14p/L23e family protein	GO:0003735(structural constituent of ribosome);GO:0006412(translation);GO:0005840(ribosome)	ko03010(Ribosome)	[J] 60S ribosomal protein L14/L17/L23		2	1558-1581
PC-3p-30799_56	ATTCTAGCCCCTTCAATCCTCTCC	GRMZM2G078396_T02	Ribosomal protein L14p/L23e family protein	GO:0003735(structural constituent of ribosome);GO:0006412(translation);GO:0005840(ribosome)	-	-		2	2241-2264
PC-3p-30799_56	ATTCTAGCCCCTTCAATCCTCTCC	GRMZM2G045883_T01	basic helix-loop-helix (bHLH) DNA-binding superfamily protein	GO:0046983(protein dimerization activity)	-	-		3.5	1605-1628
PC-3p-30799_56	ATTCTAGCCCCTTCAATCCTCTCC	GRMZM5G837999_T01	-	-	-	-		1.5	48-71
PC-3p-30799_56	ATTCTAGCCCCTTCAATCCTCTCC	AC205548.3_FGT004	-	-	-	-		4	276-299
PC-3p-30799_56	ATTCTAGCCCCTTCAATCCTCTCC	GRMZM2G081541_T01	ABC transporter family protein	GO:0005524(ATP binding);GO:0016887(ATPase activity)	-	[R] Predicted transporter (ABC superfamily)	ATGCN1,GCN1	2	2154-2177
PC-3p-30799_56	ATTCTAGCCCCTTCAATCCTCTCC	AC216815.3_FGT004	-	-	-	-		3	299-322
PC-3p-30799_56	ATTCTAGCCCCTTCAATCCTCTCC	GRMZM2G098577_T01	MIF4G domain-containing protein / MA3 domain-containing protein	GO:0003723(RNA binding);GO:0005515(protein binding)	ko05416(Viral myocarditis)	[J] Translation initiation factor 4F, ribosome/mRNA-bridging subunit (eIF-4G)	eIFiso4G1	3.5	2630-2653
PC-3p-30799_56	ATTCTAGCCCCTTCAATCCTCTCC	GRMZM2G098577_T04	MIF4G domain-containing protein / MA3 domain-containing protein	GO:0003723(RNA binding);GO:0005515(protein binding)	-	-	eIFiso4G1	3.5	2635-2658
PC-3p-30799_56	ATTCTAGCCCCTTCAATCCTCTCC	GRMZM2G098577_T03	MIF4G domain-containing protein / MA3 domain-containing protein	GO:0003723(RNA binding);GO:0005515(protein binding)	-	-	eIFiso4G1	3.5	2545-2568
PC-3p-30799_56	ATTCTAGCCCCTTCAATCCTCTCC	GRMZM2G048611_T01	Heat shock protein DnaJ, N-terminal with domain of unknown function (DUF1977)	-	-	[O] Molecular chaperone (DnaJ superfamily)		4	3853-3875
PC-3p-30799_56	ATTCTAGCCCCTTCAATCCTCTCC	GRMZM2G048392_T01	Ubiquitin carboxyl-terminal hydrolase family protein	-	-	-		2.5	3236-3259
PC-3p-462671_5	ACTAAAAATTAGTCTCTAGAAACC	GRMZM2G025173_T01	-	-	-	-	-	1	362-385
PC-3p-462671_5	ACTAAAAATTAGTCTCTAGAAACC	GRMZM2G134439_T01	-	-	-	-	-	1.5	1753-1776
PC-3p-462671_5	ACTAAAAATTAGTCTCTAGAAACC	GRMZM2G014793_T02	-	-	-	-	-	1.5	1263-1286
PC-3p-462671_5	ACTAAAAATTAGTCTCTAGAAACC	GRMZM2G014793_T01	-	-	-	-	-	1.5	1263-1286
PC-3p-462671_5	ACTAAAAATTAGTCTCTAGAAACC	GRMZM2G110881_T02	-	-	-	-	-	2.5	957-980
PC-3p-462671_5	ACTAAAAATTAGTCTCTAGAAACC	GRMZM2G069095_T02	-	-	-	-	-	3.5	1813-1836
PC-3p-462671_5	ACTAAAAATTAGTCTCTAGAAACC	GRMZM2G090432_T01	-	-	-	-	-	4	1937-1960
PC-3p-462671_5	ACTAAAAATTAGTCTCTAGAAACC	GRMZM5G831224_T01	-	-	-	-	-	0.5	821-844
PC-3p-462671_5	ACTAAAAATTAGTCTCTAGAAACC	GRMZM2G473960_T01	-	-	-	-	-	0.5	664-687
PC-3p-462671_5	ACTAAAAATTAGTCTCTAGAAACC	GRMZM2G031062_T01	-	-	-	-	-	1.5	816-839
PC-3p-462671_5	ACTAAAAATTAGTCTCTAGAAACC	GRMZM2G034503_T02	-	-	-	-	-	2	768-791
PC-3p-462671_5	ACTAAAAATTAGTCTCTAGAAACC	GRMZM2G040515_T02	-	-	-	-	-	2.5	457-480
PC-3p-462671_5	ACTAAAAATTAGTCTCTAGAAACC	GRMZM2G040515_T01	-	-	-	-	-	2.5	457-480
PC-3p-462671_5	ACTAAAAATTAGTCTCTAGAAACC	GRMZM2G009418_T01	-	-	-	-	-	2.5	205-228
PC-3p-462671_5	ACTAAAAATTAGTCTCTAGAAACC	GRMZM2G039906_T01	-	-	-	-	-	3	861-885
PC-3p-462671_5	ACTAAAAATTAGTCTCTAGAAACC	GRMZM2G026910_T01	-	-	-	-	-	3.5	543-566
PC-3p-462671_5	ACTAAAAATTAGTCTCTAGAAACC	GRMZM2G012306_T01	-	-	-	-	-	4	2529-2552
PC-3p-462671_5	ACTAAAAATTAGTCTCTAGAAACC	GRMZM2G419085_T03	-	-	-	-	-	0.5	867-890
PC-3p-462671_5	ACTAAAAATTAGTCTCTAGAAACC	GRMZM2G055273_T01	-	-	-	-	-	1.5	1082-1105
PC-3p-462671_5	ACTAAAAATTAGTCTCTAGAAACC	GRMZM2G028594_T02	light-regulated zinc finger protein 1	-	-	-	DBB3,LZF1,STH3	2.5	2138-2161
PC-3p-462671_5	ACTAAAAATTAGTCTCTAGAAACC	GRMZM2G445120_T01	Class I peptide chain release factor	GO:0003747(translation release factor activity);GO:0006415(translational termination)	-	-		2.5	568-591
PC-3p-462671_5	ACTAAAAATTAGTCTCTAGAAACC	GRMZM2G078238_T01	Protein of unknown function (DUF300)	-	-	[T] Predicted seven transmembrane receptor - rhodopsin family		2.5	1245-1268
PC-3p-462671_5	ACTAAAAATTAGTCTCTAGAAACC	GRMZM2G479423_T02	-	-	-	-	-	3	1019-1041
PC-3p-462671_5	ACTAAAAATTAGTCTCTAGAAACC	GRMZM2G479423_T04	-	-	-	-	-	3	1100-1122
PC-3p-462671_5	ACTAAAAATTAGTCTCTAGAAACC	GRMZM2G479423_T03	-	-	-	-	-	3	1115-1137
PC-3p-462671_5	ACTAAAAATTAGTCTCTAGAAACC	GRMZM2G037485_T01	-	-	-	-	-	3.5	1441-1464
PC-3p-462671_5	ACTAAAAATTAGTCTCTAGAAACC	GRMZM2G479423_T01	-	-	-	-	-	4	1211-1234
PC-3p-462671_5	ACTAAAAATTAGTCTCTAGAAACC	GRMZM2G545761_T01	-	-	-	-	-	4	174-196
PC-3p-462671_5	ACTAAAAATTAGTCTCTAGAAACC	GRMZM2G029242_T03	Protein kinase superfamily protein	GO:0004672(protein kinase activity);GO:0006468(protein phosphorylation)	-	[T] Serine/threonine protein kinase		2.5	370-392
PC-3p-462671_5	ACTAAAAATTAGTCTCTAGAAACC	GRMZM2G029242_T04	Protein kinase superfamily protein	-	-	-		2.5	1561-1583
PC-3p-462671_5	ACTAAAAATTAGTCTCTAGAAACC	GRMZM2G029242_T02	Protein kinase superfamily protein	GO:0004672(protein kinase activity);GO:0006468(protein phosphorylation)	-	[T] Serine/threonine protein kinase		2.5	1561-1583
PC-3p-462671_5	ACTAAAAATTAGTCTCTAGAAACC	GRMZM2G029242_T01	Protein kinase superfamily protein	GO:0004672(protein kinase activity);GO:0006468(protein phosphorylation)	-	[T] Serine/threonine protein kinase		2.5	1561-1583
PC-3p-462671_5	ACTAAAAATTAGTCTCTAGAAACC	GRMZM2G047161_T04	-	-	-	-	-	0.5	563-586
PC-3p-462671_5	ACTAAAAATTAGTCTCTAGAAACC	GRMZM2G046098_T03	-	-	-	-	-	1.5	1229-1252
PC-3p-462671_5	ACTAAAAATTAGTCTCTAGAAACC	GRMZM2G046098_T02	-	-	-	-	-	1.5	1418-1441
PC-3p-462671_5	ACTAAAAATTAGTCTCTAGAAACC	GRMZM2G046098_T04	like COV 2	-	-	-	LCV2	1.5	2435-2458
PC-3p-462671_5	ACTAAAAATTAGTCTCTAGAAACC	GRMZM2G020484_T04	-	-	-	-	-	2	980-1003
PC-3p-462671_5	ACTAAAAATTAGTCTCTAGAAACC	GRMZM2G020484_T05	-	-	-	-	-	2	980-1003
PC-3p-462671_5	ACTAAAAATTAGTCTCTAGAAACC	GRMZM2G020484_T01	-	-	-	-	-	2	980-1003
PC-3p-462671_5	ACTAAAAATTAGTCTCTAGAAACC	GRMZM2G059073_T01	-	-	-	-	-	2.5	1611-1634
PC-3p-462671_5	ACTAAAAATTAGTCTCTAGAAACC	GRMZM2G050003_T01	-	-	-	-	-	2.5	2153-2176
PC-3p-462671_5	ACTAAAAATTAGTCTCTAGAAACC	GRMZM2G121117_T01	-	-	-	-	-	3	2464-2487
PC-3p-462671_5	ACTAAAAATTAGTCTCTAGAAACC	GRMZM5G819999_T01	-	-	-	-	-	3	1130-1153
PC-3p-462671_5	ACTAAAAATTAGTCTCTAGAAACC	GRMZM2G066503_T02	-	-	-	-	-	3.5	95-118
PC-3p-462671_5	ACTAAAAATTAGTCTCTAGAAACC	GRMZM2G066503_T01	-	-	-	-	-	3.5	95-118
PC-3p-462671_5	ACTAAAAATTAGTCTCTAGAAACC	GRMZM2G096016_T03	-	-	-	-	-	1	12-34
PC-3p-462671_5	ACTAAAAATTAGTCTCTAGAAACC	GRMZM2G064896_T02	-	-	-	-	-	2.5	1165-1188
PC-3p-462671_5	ACTAAAAATTAGTCTCTAGAAACC	GRMZM2G064896_T01	-	-	-	-	-	2.5	551-574
zma-miR159f-5p_L-1	AGCTCCTCTCATTCCAATGA	GRMZM2G073540_T01	-	-	-	-	-	4	239-259
zma-miR159f-5p_L-1	AGCTCCTCTCATTCCAATGA	GRMZM2G005887_T09	-	-	-	-	-	4	643-662
zma-miR159f-5p_L-1	AGCTCCTCTCATTCCAATGA	GRMZM2G005887_T02	-	-	-	-	-	4	576-595
zma-miR159f-5p_L-1	AGCTCCTCTCATTCCAATGA	GRMZM2G005887_T04	-	-	-	-	-	4	643-662
zma-miR159f-5p_L-1	AGCTCCTCTCATTCCAATGA	GRMZM2G005887_T07	-	-	-	-	-	4	478-497
zma-miR159f-5p_L-1	AGCTCCTCTCATTCCAATGA	GRMZM2G005887_T06	-	-	-	-	-	4	520-539
zma-miR159f-5p_L-1	AGCTCCTCTCATTCCAATGA	GRMZM2G005887_T08	-	-	-	-	-	4	607-626
zma-miR159f-5p_L-1	AGCTCCTCTCATTCCAATGA	GRMZM2G005887_T05	-	-	-	-	-	4	660-679
zma-miR159f-5p_L-1	AGCTCCTCTCATTCCAATGA	GRMZM2G005887_T01	-	-	-	-	-	4	763-782
zma-miR159f-5p_L-1	AGCTCCTCTCATTCCAATGA	GRMZM2G005887_T03	-	-	-	-	-	4	643-662
zma-miR159f-5p_L-1	AGCTCCTCTCATTCCAATGA	GRMZM2G126917_T01	-	-	-	-	-	4	266-285
zma-miR159f-5p_L-1	AGCTCCTCTCATTCCAATGA	GRMZM2G126917_T02	-	-	-	-	-	4	266-285
zma-miR160f-5p_1ss21GA	TGCCTGGCTCCCTGTATGCCA	GRMZM2G159399_T01	auxin response factor 16	GO:0006355(regulation of transcription, DNA-dependent);GO:0005634(nucleus);GO:0003677(DNA binding);GO:0009725(response to hormone stimulus)	-	-	ARF16	1	1785-1805
zma-miR160f-5p_1ss21GA	TGCCTGGCTCCCTGTATGCCA	GRMZM2G061783_T04	RNA 2\'-phosphotransferase, Tpt1 / KptA family	GO:0016772(transferase activity, transferring phosphorus-containing groups);GO:0006388(tRNA splicing, via endonucleolytic cleavage and ligation)	-	-	emb1067	4	219-239
zma-miR160f-5p_1ss21GA	TGCCTGGCTCCCTGTATGCCA	GRMZM2G005284_T01	auxin response factor 16	GO:0003677(DNA binding);GO:0006355(regulation of transcription, DNA-dependent);GO:0009725(response to hormone stimulus);GO:0005634(nucleus)	-	-	ARF16	1	1407-1427
zma-miR160f-5p_1ss21GA	TGCCTGGCTCCCTGTATGCCA	AC190719.2_FGT003	-	-	-	-		4	383-402
zma-miR160f-5p_1ss21GA	TGCCTGGCTCCCTGTATGCCA	AC207885.3_FGT009	-	-	-	-		3	483-503
PC-5p-16251_95	TGTGGATTAGGTGGGATTGGA	GRMZM2G099891_T03	-	-	-	-	-	2	1492-1512
PC-5p-16251_95	TGTGGATTAGGTGGGATTGGA	GRMZM2G099891_T02	-	-	-	-	-	2	1502-1522
PC-5p-16251_95	TGTGGATTAGGTGGGATTGGA	GRMZM2G091160_T01	-	-	-	-	-	3	1108-1128
PC-5p-16251_95	TGTGGATTAGGTGGGATTGGA	GRMZM2G007810_T01	cationic amino acid transporter 2	GO:0006810(transport);GO:0055085(transmembrane transport);GO:0016020(membrane)	-	[E] Amino acid transporters	CAT2	3	2755-2775
PC-5p-16251_95	TGTGGATTAGGTGGGATTGGA	GRMZM2G014826_T01	tetraspanin2	GO:0016021(integral to membrane)	-	-	TET2	4	1337-1357
PC-5p-16251_95	TGTGGATTAGGTGGGATTGGA	GRMZM2G111679_T02	-	-	-	-	-	4	180-200
PC-5p-16251_95	TGTGGATTAGGTGGGATTGGA	GRMZM2G162216_T01	-	-	-	-	-	4	178-198
PC-5p-16251_95	TGTGGATTAGGTGGGATTGGA	GRMZM2G024104_T05	glutamine synthase clone F11	GO:0004356(glutamate-ammonia ligase activity);GO:0006807(nitrogen compound metabolic process)	-	-	ATGSR2,GSR2	2	845-865
PC-5p-16251_95	TGTGGATTAGGTGGGATTGGA	GRMZM2G024104_T04	glutamine synthase clone R1	GO:0004356(glutamate-ammonia ligase activity);GO:0006807(nitrogen compound metabolic process)	-	[E] Glutamine synthetase	ATGLN1;1,ATGSR1,GLN1;1,GSR 1	2	1551-1571
PC-5p-16251_95	TGTGGATTAGGTGGGATTGGA	GRMZM2G024104_T02	glutamine synthase clone R1	GO:0004356(glutamate-ammonia ligase activity);GO:0006807(nitrogen compound metabolic process);GO:0006542(glutamine biosynthetic process)	-	[E] Glutamine synthetase	ATGLN1;1,ATGSR1,GLN1;1,GSR 1	2	1611-1631
PC-5p-16251_95	TGTGGATTAGGTGGGATTGGA	GRMZM2G024104_T01	glutamine synthase clone R1	GO:0004356(glutamate-ammonia ligase activity);GO:0006807(nitrogen compound metabolic process);GO:0006542(glutamine biosynthetic process)	-	[E] Glutamine synthetase	ATGLN1;1,ATGSR1,GLN1;1,GSR 1	2	1629-1649
PC-5p-16251_95	TGTGGATTAGGTGGGATTGGA	GRMZM2G024104_T03	glutamine synthase clone R1	GO:0004356(glutamate-ammonia ligase activity);GO:0006807(nitrogen compound metabolic process);GO:0006542(glutamine biosynthetic process)	-	[E] Glutamine synthetase	ATGLN1;1,ATGSR1,GLN1;1,GSR 1	2	1641-1661
PC-5p-16251_95	TGTGGATTAGGTGGGATTGGA	GRMZM2G439360_T01	-	-	-	-	-	3.5	20-40
PC-5p-16251_95	TGTGGATTAGGTGGGATTGGA	GRMZM2G021742_T02	U2 small nuclear ribonucleoprotein A	-	-	-	U2A\'	4	1423-1443
PC-5p-16251_95	TGTGGATTAGGTGGGATTGGA	GRMZM2G034372_T01	MuDR family transposase	GO:0005515(protein binding);GO:0008270(zinc ion binding)	-	-		4	4765-4786
PC-5p-16251_95	TGTGGATTAGGTGGGATTGGA	GRMZM2G451327_T01	-	-	-	-	-	3	843-863
PC-5p-16251_95	TGTGGATTAGGTGGGATTGGA	GRMZM2G060311_T01	Low temperature and salt responsive protein family	GO:0016021(integral to membrane)	-	[R] Stress responsive protein		3	875-895
PC-5p-16251_95	TGTGGATTAGGTGGGATTGGA	GRMZM2G069807_T01	-	-	-	-	-	3	1968-1988
PC-5p-16251_95	TGTGGATTAGGTGGGATTGGA	GRMZM5G869916_T01	-	-	-	-	-	3	162-182
PC-5p-16251_95	TGTGGATTAGGTGGGATTGGA	GRMZM2G061314_T01	Outer arm dynein light chain 1 protein	-	-	-		3.5	2317-2337
PC-5p-16251_95	TGTGGATTAGGTGGGATTGGA	GRMZM2G052562_T01	-	-	-	-	-	4	1598-1618
PC-5p-16251_95	TGTGGATTAGGTGGGATTGGA	GRMZM2G052562_T02	-	-	-	-	-	4	1492-1512
PC-5p-16251_95	TGTGGATTAGGTGGGATTGGA	GRMZM5G898887_T02	Leucine-rich repeat transmembrane protein kinase protein	GO:0004672(protein kinase activity);GO:0006468(protein phosphorylation)	-	-		3	18668-18688
PC-5p-16251_95	TGTGGATTAGGTGGGATTGGA	GRMZM5G898887_T01	Leucine-rich repeat transmembrane protein kinase protein	GO:0005515(protein binding);GO:0004672(protein kinase activity);GO:0006468(protein phosphorylation)	-	-		3	18668-18688
PC-5p-16251_95	TGTGGATTAGGTGGGATTGGA	GRMZM2G020446_T01	-	-	-	-	-	4	194-214
PC-5p-16251_95	TGTGGATTAGGTGGGATTGGA	GRMZM5G884280_T01	-	-	-	-	-	2	383-403
PC-5p-16251_95	TGTGGATTAGGTGGGATTGGA	GRMZM5G828187_T01	-	-	-	-	-	2	384-404
PC-5p-16251_95	TGTGGATTAGGTGGGATTGGA	GRMZM5G840284_T01	-	-	-	-		3	36-56
PC-5p-16251_95	TGTGGATTAGGTGGGATTGGA	GRMZM2G127844_T03	Peptidyl-tRNA hydrolase II (PTH2) family protein	GO:0004045(aminoacyl-tRNA hydrolase activity)	-	[S] Uncharacterized conserved protein		3	996-1016
PC-5p-16251_95	TGTGGATTAGGTGGGATTGGA	GRMZM2G127844_T01	Peptidyl-tRNA hydrolase II (PTH2) family protein	GO:0004045(aminoacyl-tRNA hydrolase activity)	-	[S] Uncharacterized conserved protein		3	996-1016
PC-5p-16251_95	TGTGGATTAGGTGGGATTGGA	GRMZM2G088356_T01	Serinc-domain containing serine and sphingolipid biosynthesis protein	GO:0016020(membrane)	-	[S] Tumor differentially expressed (TDE) protein		3.5	1697-1717
PC-5p-16251_95	TGTGGATTAGGTGGGATTGGA	AC210204.3_FGT002	-	-	-	-	-	0	1614-1634
PC-5p-16251_95	TGTGGATTAGGTGGGATTGGA	GRMZM2G010551_T04	-	-	-	-	-	3	25-45
PC-5p-16251_95	TGTGGATTAGGTGGGATTGGA	GRMZM2G010551_T01	-	-	-	-	-	3	1487-1507
PC-5p-16251_95	TGTGGATTAGGTGGGATTGGA	GRMZM2G010551_T03	-	-	-	-	-	3	1468-1488
PC-5p-16251_95	TGTGGATTAGGTGGGATTGGA	GRMZM2G010551_T02	-	-	-	-	-	3	1487-1507
PC-5p-16251_95	TGTGGATTAGGTGGGATTGGA	GRMZM2G049495_T02	acyl-CoA binding protein 2	GO:0005515(protein binding);GO:0000062(fatty-acyl-CoA binding)	-	[I] Acyl-CoA-binding protein	ACBP2	4	28844-28864
zma-MIR164e-p3	GTGGTCGTTCATGTGTCCGCC	GRMZM2G006282_T01	-	-	-	-	-	4	181-201
zma-MIR164e-p3	GTGGTCGTTCATGTGTCCGCC	AC206208.3_FGT003	-	-	-	-		0	85-105
zma-MIR164e-p3	GTGGTCGTTCATGTGTCCGCC	GRMZM2G137736_T01	-	-	-	-	-	3	313-333
zma-MIR164e-p3	GTGGTCGTTCATGTGTCCGCC	GRMZM2G057086_T01	-	-	-	-	-	4	1058-1078
osa-miR171c-5p_1ss10TC	GGATATTGGCGCGGTTCAATC	GRMZM2G051942_T01	-	-	-	-		2	284-304
osa-miR171c-5p_1ss10TC	GGATATTGGCGCGGTTCAATC	GRMZM2G134655_T01	-	-	-	-		2.5	546-566
PC-3p-107864_19	GGATTGGTGTAACCGAACATGCCC	GRMZM5G897816_T01	-	-	-	-		0	1354-1377
zma-miR166a-3p_R+4	TCGGACCAGGCTTCATTCCCCACCA	GRMZM2G003509_T02	Homeobox-leucine zipper family protein / lipid-binding START domain-containing protein	GO:0008289(lipid binding)	-	-	ATHB-14,ATHB14,PHB,PHB-1D	2.5	974-997
zma-miR166a-3p_R+4	TCGGACCAGGCTTCATTCCCCACCA	GRMZM2G003509_T01	Homeobox-leucine zipper family protein / lipid-binding START domain-containing protein	GO:0003700(sequence-specific DNA binding transcription factor activity);GO:0043565(sequence-specific DNA binding);GO:0006355(regulation of transcription, DNA-dependent);GO:0008289(lipid binding)	-	-	ATHB-14,ATHB14,PHB,PHB-1D	2.5	733-756
zma-miR166a-3p_R+4	TCGGACCAGGCTTCATTCCCCACCA	GRMZM2G336718_T01	agenet domain-containing protein / bromo-adjacent homology (BAH) domain-containing protein	GO:0008289(lipid binding)	-	-		3.5	132-155
zma-miR166a-3p_R+4	TCGGACCAGGCTTCATTCCCCACCA	GRMZM2G552083_T01	Homeobox-leucine zipper family protein / lipid-binding START domain-containing protein	GO:0008289(lipid binding)	-	-	IFL,IFL1,REV	3.5	542-565
zma-miR166a-3p_R+4	TCGGACCAGGCTTCATTCCCCACCA	GRMZM2G123644_T01	agenet domain-containing protein / bromo-adjacent homology (BAH) domain-containing protein	GO:0003682(chromatin binding);GO:0008289(lipid binding)	-	-		3.5	542-565
zma-miR166a-3p_R+4	TCGGACCAGGCTTCATTCCCCACCA	GRMZM2G038198_T01	Homeobox-leucine zipper family protein / lipid-binding START domain-containing protein	GO:0003735(structural constituent of ribosome);GO:0006412(translation);GO:0005840(ribosome)	-	-	ATHB9,PHV	3.5	482-505
zma-miR166a-3p_R+4	TCGGACCAGGCTTCATTCCCCACCA	GRMZM2G086088_T01	ubiquitin conjugating enzyme 9	GO:0016881(acid-amino acid ligase activity)	ko04120(Ubiquitin mediated proteolysis)	[O] Ubiquitin-protein ligase	UBC9	4	50-75
zma-miR166a-3p_R+4	TCGGACCAGGCTTCATTCCCCACCA	GRMZM2G086088_T02	ubiquitin conjugating enzyme 9	GO:0016881(acid-amino acid ligase activity)	-	[O] Ubiquitin-protein ligase	UBC9	4	50-75
zma-miR166a-3p_R+4	TCGGACCAGGCTTCATTCCCCACCA	GRMZM2G086088_T04	ubiquitin conjugating enzyme 9	GO:0016881(acid-amino acid ligase activity)	ko04120(Ubiquitin mediated proteolysis)	[O] Ubiquitin-protein ligase	UBC9	4	50-75
zma-miR166a-3p_R+4	TCGGACCAGGCTTCATTCCCCACCA	GRMZM2G086088_T03	ubiquitin conjugating enzyme 9	GO:0016881(acid-amino acid ligase activity)	-	-	UBC9	4	50-75
PC-3p-72286_27	TATTTTACCCTCCTAACCTTC	GRMZM2G032351_T01	phototropin 2	GO:0004672(protein kinase activity);GO:0005524(ATP binding);GO:0006468(protein phosphorylation);GO:0006355(regulation of transcription, DNA-dependent);GO:0005515(protein binding)	-	[R] Putative serine/threonine protein kinase	NPL1,PHOT2	4	3440-3461
PC-3p-72286_27	TATTTTACCCTCCTAACCTTC	GRMZM2G076303_T03	WW domain-containing protein	-	-	-		3	1787-1807
PC-3p-72286_27	TATTTTACCCTCCTAACCTTC	GRMZM2G076303_T02	WW domain-containing protein	GO:0005515(protein binding)	-	-		3	2651-2671
PC-3p-72286_27	TATTTTACCCTCCTAACCTTC	GRMZM2G076303_T01	WW domain-containing protein	GO:0005515(protein binding)	-	-		3	5165-5185
PC-5p-32802_53	TGGTGTCCTCATTTTTACCCT	GRMZM2G076676_T01	-	-	-	-	-	3.5	790-810
PC-5p-32802_53	TGGTGTCCTCATTTTTACCCT	GRMZM2G065210_T03	S-adenosyl-L-methionine-dependent methyltransferases superfamily protein	GO:0008168(methyltransferase activity)	-	[H] Ubiquinone biosynthesis methyltransferase COQ5		3	1571-1591
PC-5p-32802_53	TGGTGTCCTCATTTTTACCCT	GRMZM2G065210_T01	S-adenosyl-L-methionine-dependent methyltransferases superfamily protein	GO:0008168(methyltransferase activity)	ko00130(Ubiquinone and other terpenoid-quinone biosynthesis)	[H] Ubiquinone biosynthesis methyltransferase COQ5		3	1587-1607
PC-5p-32802_53	TGGTGTCCTCATTTTTACCCT	GRMZM2G065210_T02	S-adenosyl-L-methionine-dependent methyltransferases superfamily protein	GO:0008168(methyltransferase activity)	ko00130(Ubiquinone and other terpenoid-quinone biosynthesis)	[H] Ubiquinone biosynthesis methyltransferase COQ5		3	1586-1606
PC-5p-32802_53	TGGTGTCCTCATTTTTACCCT	GRMZM5G835677_T02	DNAJ heat shock family protein	-	-	[O] Molecular chaperone (DnaJ superfamily)		3	1466-1485
PC-5p-32802_53	TGGTGTCCTCATTTTTACCCT	GRMZM5G835677_T01	DNAJ heat shock family protein	-	-	[O] Molecular chaperone (DnaJ superfamily)		3	1865-1884
PC-5p-32802_53	TGGTGTCCTCATTTTTACCCT	GRMZM2G469747_T03	-	-	-	-	-	3.5	671-691
PC-5p-32802_53	TGGTGTCCTCATTTTTACCCT	GRMZM2G469747_T01	-	-	-	-	-	3.5	671-691
PC-5p-32802_53	TGGTGTCCTCATTTTTACCCT	GRMZM2G068586_T01	tubby like protein 7	-	-	[R] Tub family proteins	AtTLP7,TLP7	3	1719-1739
PC-5p-32802_53	TGGTGTCCTCATTTTTACCCT	GRMZM2G068586_T03	tubby like protein 7	-	-	[R] Tub family proteins	AtTLP7,TLP7	3	1719-1739
PC-5p-32802_53	TGGTGTCCTCATTTTTACCCT	GRMZM2G068586_T02	tubby like protein 7	-	-	-	AtTLP7,TLP7	3	3078-3098
PC-5p-32802_53	TGGTGTCCTCATTTTTACCCT	GRMZM2G086236_T01	-	-	-	-	-	4	1179-1199
PC-5p-32802_53	TGGTGTCCTCATTTTTACCCT	GRMZM2G086236_T02	Family of unknown function (DUF572)	-	-	-		4	3842-3862
zma-miR166m-5p_L-2R+2	AATGTTGGCTGGCTCGAGGCA	GRMZM2G022627_T01	-	-	-	-	-	3	403-422
zma-MIR159d-p3	TGTGCATGACCCGGGAGACG	GRMZM2G019926_T02	-	-	-	-	-	4	330-349
zma-MIR159d-p3	TGTGCATGACCCGGGAGACG	GRMZM2G019926_T03	-	-	-	-	-	4	330-349
zma-MIR159d-p3	TGTGCATGACCCGGGAGACG	GRMZM2G008789_T01	-	-	-	-	-	4	546-564
zma-MIR159d-p3	TGTGCATGACCCGGGAGACG	GRMZM2G000665_T02	-	-	-	-	-	3.5	13985-14005
zma-MIR159d-p3	TGTGCATGACCCGGGAGACG	GRMZM2G000665_T03	-	-	-	-	-	3.5	13985-14005
zma-miR167e-5p_R+1_2	TGAAGCTGCCAGCATGATCTGG	GRMZM2G502560_T01	-	-	-	-		0	987-1008
zma-miR167e-5p_R+1_2	TGAAGCTGCCAGCATGATCTGG	GRMZM2G042623_T02	pumilio 1	GO:0003723(RNA binding)	-	[J] Translational repressor Pumilio/PUF3 and related RNA-binding proteins (Puf superfamily)	APUM1,PUM1	2.5	1347-1369
zma-miR167e-5p_R+1_2	TGAAGCTGCCAGCATGATCTGG	GRMZM2G042623_T01	pumilio 1	GO:0003723(RNA binding)	-	[J] Translational repressor Pumilio/PUF3 and related RNA-binding proteins (Puf superfamily)	APUM1,PUM1	2.5	1349-1371
mdm-miR397a_2ss20AG21AC	TTGAGTGCAGCGTTGATGAGC	AC212231.3_FGT003	-	-	-	-		4	364-384
mdm-miR397a_2ss20AG21AC	TTGAGTGCAGCGTTGATGAGC	GRMZM2G094375_T01	laccase 7	GO:0016491(oxidoreductase activity);GO:0055114(oxidation-reduction process);GO:0005507(copper ion binding)	-	[Q] Multicopper oxidases	LAC7	4	803-823
mdm-miR397a_2ss20AG21AC	TTGAGTGCAGCGTTGATGAGC	GRMZM2G094375_T02	laccase 7	GO:0016491(oxidoreductase activity);GO:0055114(oxidation-reduction process);GO:0005507(copper ion binding)	-	-	LAC7	4	946-966
mdm-miR397a_2ss20AG21AC	TTGAGTGCAGCGTTGATGAGC	GRMZM2G094375_T03	laccase 7	GO:0016491(oxidoreductase activity);GO:0055114(oxidation-reduction process);GO:0005507(copper ion binding)	-	-	LAC7	4	894-914
zma-miR166a-3p	TCGGACCAGGCTTCATTCCCC	GRMZM2G135175_T01	MATE efflux family protein	GO:0015238(drug transmembrane transporter activity);GO:0015297(antiporter activity);GO:0006855(drug transmembrane transport);GO:0055085(transmembrane transport);GO:0016020(membrane)	-	[R] Uncharacterized membrane protein, predicted efflux pump		3	361-381
zma-miR166a-3p	TCGGACCAGGCTTCATTCCCC	GRMZM2G003509_T02	Homeobox-leucine zipper family protein / lipid-binding START domain-containing protein	GO:0008289(lipid binding)	-	-	ATHB-14,ATHB14,PHB,PHB-1D	3	977-997
zma-miR166a-3p	TCGGACCAGGCTTCATTCCCC	GRMZM2G003509_T01	Homeobox-leucine zipper family protein / lipid-binding START domain-containing protein	GO:0003700(sequence-specific DNA binding transcription factor activity);GO:0043565(sequence-specific DNA binding);GO:0006355(regulation of transcription, DNA-dependent);GO:0008289(lipid binding)	-	-	ATHB-14,ATHB14,PHB,PHB-1D	3	736-756
zma-miR166a-3p	TCGGACCAGGCTTCATTCCCC	GRMZM2G552083_T01	Homeobox-leucine zipper family protein / lipid-binding START domain-containing protein	GO:0008289(lipid binding)	-	-	IFL,IFL1,REV	4	545-565
zma-miR166a-3p	TCGGACCAGGCTTCATTCCCC	GRMZM2G336718_T01	agenet domain-containing protein / bromo-adjacent homology (BAH) domain-containing protein	GO:0008289(lipid binding)	-	-		4	135-155
zma-miR166a-3p	TCGGACCAGGCTTCATTCCCC	GRMZM2G123644_T01	agenet domain-containing protein / bromo-adjacent homology (BAH) domain-containing protein	GO:0003682(chromatin binding);GO:0008289(lipid binding)	-	-		4	545-565
zma-miR166a-3p	TCGGACCAGGCTTCATTCCCC	AC208827.3_FGT002	-	-	-	-		4	267-287
zma-miR166a-3p	TCGGACCAGGCTTCATTCCCC	GRMZM2G038198_T01	Homeobox-leucine zipper family protein / lipid-binding START domain-containing protein	GO:0003735(structural constituent of ribosome);GO:0006412(translation);GO:0005840(ribosome)	-	-	ATHB9,PHV	4	485-505
zma-miR166a-3p	TCGGACCAGGCTTCATTCCCC	AC187157.4_FGT005	Homeobox-leucine zipper family protein / lipid-binding START domain-containing protein	GO:0003700(sequence-specific DNA binding transcription factor activity);GO:0043565(sequence-specific DNA binding);GO:0006355(regulation of transcription, DNA-dependent);GO:0008289(lipid binding)	-	-	ATHB-15,ATHB15,CNA,ICU4	3	563-583
zma-miR166a-3p	TCGGACCAGGCTTCATTCCCC	GRMZM2G086088_T03	ubiquitin conjugating enzyme 9	GO:0016881(acid-amino acid ligase activity)	-	-	UBC9	4	54-75
zma-miR166a-3p	TCGGACCAGGCTTCATTCCCC	GRMZM2G086088_T04	ubiquitin conjugating enzyme 9	GO:0016881(acid-amino acid ligase activity)	ko04120(Ubiquitin mediated proteolysis)	[O] Ubiquitin-protein ligase	UBC9	4	54-75
zma-miR166a-3p	TCGGACCAGGCTTCATTCCCC	GRMZM2G086088_T01	ubiquitin conjugating enzyme 9	GO:0016881(acid-amino acid ligase activity)	ko04120(Ubiquitin mediated proteolysis)	[O] Ubiquitin-protein ligase	UBC9	4	54-75
zma-miR166a-3p	TCGGACCAGGCTTCATTCCCC	GRMZM2G086088_T02	ubiquitin conjugating enzyme 9	GO:0016881(acid-amino acid ligase activity)	-	[O] Ubiquitin-protein ligase	UBC9	4	54-75
PC-3p-17795_88	TTTTAGCTTTCAGGGCTCGCC	GRMZM2G075683_T03	casein kinase I	GO:0004672(protein kinase activity);GO:0005524(ATP binding);GO:0006468(protein phosphorylation)	-	[T] Casein kinase (serine/threonine/tyrosine protein kinase)	CKI1,CKL11	4	1117-1137
PC-3p-17795_88	TTTTAGCTTTCAGGGCTCGCC	GRMZM2G075683_T01	casein kinase I	GO:0004672(protein kinase activity);GO:0005524(ATP binding);GO:0006468(protein phosphorylation)	-	[T] Casein kinase (serine/threonine/tyrosine protein kinase)	CKI1,CKL11	4	1117-1137
PC-3p-17795_88	TTTTAGCTTTCAGGGCTCGCC	GRMZM2G075683_T02	casein kinase I	GO:0004672(protein kinase activity);GO:0005524(ATP binding);GO:0006468(protein phosphorylation)	-	[T] Casein kinase (serine/threonine/tyrosine protein kinase)	CKI1,CKL11	4	1145-1165
PC-3p-17795_88	TTTTAGCTTTCAGGGCTCGCC	GRMZM2G015219_T02	no pollen germination related 1	-	-	[T] Predicted calmodulin-binding protein	NPGR1	4	3486-3506
PC-3p-17795_88	TTTTAGCTTTCAGGGCTCGCC	GRMZM2G015219_T01	no pollen germination related 1	-	-	[T] Predicted calmodulin-binding protein	NPGR1	4	3486-3506
mtr-miR166a_1ss21CT	TCGGACCAGGCTTCATTCCCT	GRMZM2G135175_T01	MATE efflux family protein	GO:0015238(drug transmembrane transporter activity);GO:0015297(antiporter activity);GO:0006855(drug transmembrane transport);GO:0055085(transmembrane transport);GO:0016020(membrane)	-	[R] Uncharacterized membrane protein, predicted efflux pump		3.5	361-381
mtr-miR166a_1ss21CT	TCGGACCAGGCTTCATTCCCT	GRMZM2G114888_T03	Ribosomal protein S5 family protein	-	-	[J] Ribosomal protein S5		4	348-368
mtr-miR166a_1ss21CT	TCGGACCAGGCTTCATTCCCT	GRMZM2G114888_T01	Ribosomal protein S5 family protein	-	-	[J] Ribosomal protein S5		4	348-368
mtr-miR166a_1ss21CT	TCGGACCAGGCTTCATTCCCT	GRMZM2G114888_T02	Ribosomal protein S5 family protein	GO:0003723(RNA binding);GO:0003735(structural constituent of ribosome);GO:0006412(translation);GO:0005840(ribosome)	-	[J] Ribosomal protein S5		4	348-368
mtr-miR166a_1ss21CT	TCGGACCAGGCTTCATTCCCT	GRMZM2G003509_T02	Homeobox-leucine zipper family protein / lipid-binding START domain-containing protein	GO:0008289(lipid binding)	-	-	ATHB-14,ATHB14,PHB,PHB-1D	3	977-997
mtr-miR166a_1ss21CT	TCGGACCAGGCTTCATTCCCT	GRMZM2G003509_T01	Homeobox-leucine zipper family protein / lipid-binding START domain-containing protein	GO:0003700(sequence-specific DNA binding transcription factor activity);GO:0043565(sequence-specific DNA binding);GO:0006355(regulation of transcription, DNA-dependent);GO:0008289(lipid binding)	-	-	ATHB-14,ATHB14,PHB,PHB-1D	3	736-756
mtr-miR166a_1ss21CT	TCGGACCAGGCTTCATTCCCT	GRMZM2G552083_T01	Homeobox-leucine zipper family protein / lipid-binding START domain-containing protein	GO:0008289(lipid binding)	-	-	IFL,IFL1,REV	4	545-565
mtr-miR166a_1ss21CT	TCGGACCAGGCTTCATTCCCT	GRMZM2G336718_T01	agenet domain-containing protein / bromo-adjacent homology (BAH) domain-containing protein	GO:0008289(lipid binding)	-	-		4	135-155
mtr-miR166a_1ss21CT	TCGGACCAGGCTTCATTCCCT	AC208827.3_FGT002	-	-	-	-		3	267-287
mtr-miR166a_1ss21CT	TCGGACCAGGCTTCATTCCCT	GRMZM2G123644_T01	agenet domain-containing protein / bromo-adjacent homology (BAH) domain-containing protein	GO:0003682(chromatin binding);GO:0008289(lipid binding)	-	-		4	545-565
mtr-miR166a_1ss21CT	TCGGACCAGGCTTCATTCCCT	GRMZM2G038198_T01	Homeobox-leucine zipper family protein / lipid-binding START domain-containing protein	GO:0003735(structural constituent of ribosome);GO:0006412(translation);GO:0005840(ribosome)	-	-	ATHB9,PHV	4	485-505
mtr-miR166a_1ss21CT	TCGGACCAGGCTTCATTCCCT	AC187157.4_FGT005	Homeobox-leucine zipper family protein / lipid-binding START domain-containing protein	GO:0003700(sequence-specific DNA binding transcription factor activity);GO:0043565(sequence-specific DNA binding);GO:0006355(regulation of transcription, DNA-dependent);GO:0008289(lipid binding)	-	-	ATHB-15,ATHB15,CNA,ICU4	3	563-583
PC-3p-2903_375	CTCGATCCAGACGCAACCGAA	GRMZM2G042027_T04	S-adenosylmethionine carrier 1	-	-	-	SAMC1,SAMT1	3	57-77
PC-3p-2903_375	CTCGATCCAGACGCAACCGAA	GRMZM2G042027_T02	S-adenosylmethionine carrier 1	-	-	[C] Mitochondrial carrier protein PET8	SAMC1,SAMT1	3	355-375
PC-3p-2903_375	CTCGATCCAGACGCAACCGAA	GRMZM2G042027_T03	S-adenosylmethionine carrier 1	-	-	[C] Mitochondrial carrier protein PET8	SAMC1,SAMT1	3	340-360
PC-3p-2903_375	CTCGATCCAGACGCAACCGAA	GRMZM2G042027_T01	S-adenosylmethionine carrier 1	-	-	[C] Mitochondrial carrier protein PET8	SAMC1,SAMT1	3	12662-12682
PC-3p-2903_375	CTCGATCCAGACGCAACCGAA	GRMZM2G085926_T03	-	-	-	-	-	4	473-493
PC-3p-2903_375	CTCGATCCAGACGCAACCGAA	GRMZM5G814314_T02	ubiquitin-conjugating enzyme 28	GO:0016881(acid-amino acid ligase activity)	-	-	UBC28	4	919-939
PC-3p-2903_375	CTCGATCCAGACGCAACCGAA	GRMZM2G027138_T01	-	-	-	-		1	837-857
mtr-miR398b	TGTGTTCTCAGGTCGCCCCTG	GRMZM2G180155_T01	-	-	-	-	-	4	1457-1477
osa-MIR2927-p5_2ss9GC21TC	TCGATGGACCCCATGAAGCGC	GRMZM2G034471_T01	-	-	-	-	-	4	1650-1670
sbi-MIR5565b-p5_1ss19CT	AATCCACATGTGTTGAGGTGG	GRMZM2G024159_T01	-	-	-	-	-	2.5	10607-10626
sbi-MIR5565b-p5_1ss19CT	AATCCACATGTGTTGAGGTGG	GRMZM2G010871_T06	heat shock transcription factor A6B	-	-	-	AT-HSFA6B,HSFA6B	4	1180-1200
sbi-MIR5565b-p5_1ss19CT	AATCCACATGTGTTGAGGTGG	GRMZM2G010871_T04	heat shock transcription factor A6B	-	-	-	AT-HSFA6B,HSFA6B	4	1245-1265
sbi-MIR5565b-p5_1ss19CT	AATCCACATGTGTTGAGGTGG	GRMZM2G078238_T01	Protein of unknown function (DUF300)	-	-	[T] Predicted seven transmembrane receptor - rhodopsin family		0.5	1110-1130
sbi-MIR5565b-p5_1ss19CT	AATCCACATGTGTTGAGGTGG	GRMZM2G005869_T02	serine/threonine protein kinase 2	GO:0004672(protein kinase activity);GO:0005524(ATP binding);GO:0006468(protein phosphorylation);GO:0004674(protein serine/threonine kinase activity)	-	[T] Ribosomal protein S6 kinase and related proteins	ATPK19,ATPK2,ATS6K2,S6K2	3	12741-12761
sbi-MIR5565b-p5_1ss19CT	AATCCACATGTGTTGAGGTGG	GRMZM2G005869_T03	serine/threonine protein kinase 2	GO:0004672(protein kinase activity);GO:0005524(ATP binding);GO:0006468(protein phosphorylation);GO:0004674(protein serine/threonine kinase activity)	-	[T] Ribosomal protein S6 kinase and related proteins	ATPK19,ATPK2,ATS6K2,S6K2	3	12741-12761
sbi-MIR5565b-p5_1ss19CT	AATCCACATGTGTTGAGGTGG	GRMZM2G005869_T01	serine/threonine protein kinase 2	GO:0004672(protein kinase activity);GO:0005524(ATP binding);GO:0006468(protein phosphorylation);GO:0004674(protein serine/threonine kinase activity)	-	[T] Ribosomal protein S6 kinase and related proteins	ATPK19,ATPK2,ATS6K2,S6K2	3	13874-13894
sbi-MIR5565b-p5_1ss19CT	AATCCACATGTGTTGAGGTGG	GRMZM2G049076_T01	sucrose phosphate synthase 1F	GO:0009058(biosynthetic process);GO:0005985(sucrose metabolic process)	-	[M] Glycosyltransferase	ATSPS1F,SPS1F	4	3628-3648
sbi-MIR5565b-p5_1ss19CT	AATCCACATGTGTTGAGGTGG	GRMZM2G169240_T02	fatty acid desaturase 2	GO:0006629(lipid metabolic process);GO:0016717(oxidoreductase activity, acting on paired donors, with oxidation of a pair of donors resulting in the reduction of molecular oxygen to two molecules of water);GO:0055114(oxidation-reduction process)	-	-	FAD2	0.5	319-339
sbi-MIR5565b-p5_1ss19CT	AATCCACATGTGTTGAGGTGG	GRMZM2G169240_T01	fatty acid desaturase 2	GO:0006629(lipid metabolic process);GO:0016717(oxidoreductase activity, acting on paired donors, with oxidation of a pair of donors resulting in the reduction of molecular oxygen to two molecules of water);GO:0055114(oxidation-reduction process)	-	-	FAD2	0.5	319-339
sbi-MIR5565b-p5_1ss19CT	AATCCACATGTGTTGAGGTGG	GRMZM6G787651_T01	cycling DOF factor 3	GO:0003677(DNA binding);GO:0006355(regulation of transcription, DNA-dependent)	-	-	CDF3	2	2347-2367
sbi-MIR5565b-p5_1ss19CT	AATCCACATGTGTTGAGGTGG	GRMZM2G170291_T03	DNAse I-like superfamily protein	-	-	-		3.5	682-702
sbi-MIR5565b-p5_1ss19CT	AATCCACATGTGTTGAGGTGG	GRMZM2G019538_T02	-	-	-	-		1	508-528
sbi-MIR5565b-p5_1ss19CT	AATCCACATGTGTTGAGGTGG	GRMZM2G019538_T01	-	-	-	-		1	508-528
sbi-MIR5565b-p5_1ss19CT	AATCCACATGTGTTGAGGTGG	GRMZM2G030284_T02	Microtubule associated protein (MAP65/ASE1) family protein	GO:0008017(microtubule binding);GO:0000226(microtubule cytoskeleton organization);GO:0000910(cytokinesis)	-	[Z] Microtubule-associated protein essential for anaphase spindle elongation	ATMAP65-3,MAP65-3,PLE	2	2758-2778
sbi-MIR5565b-p5_1ss19CT	AATCCACATGTGTTGAGGTGG	GRMZM2G030284_T01	Microtubule associated protein (MAP65/ASE1) family protein	GO:0008017(microtubule binding);GO:0000226(microtubule cytoskeleton organization);GO:0000910(cytokinesis)	-	[Z] Microtubule-associated protein essential for anaphase spindle elongation	ATMAP65-3,MAP65-3,PLE	2	2758-2778
sbi-MIR5565b-p5_1ss19CT	AATCCACATGTGTTGAGGTGG	GRMZM2G039889_T02	-	-	-	-	-	3.5	3215-3235
sbi-MIR5565b-p5_1ss19CT	AATCCACATGTGTTGAGGTGG	GRMZM2G008095_T02	Got1/Sft2-like vescicle transport protein family	GO:0016192(vesicle-mediated transport)	-	[U] Membrane protein involved in ER to Golgi transport		1	934-954
sbi-MIR5565b-p5_1ss19CT	AATCCACATGTGTTGAGGTGG	GRMZM2G100333_T02	Protein kinase superfamily protein	-	-	-	emb1187	1	1627-1647
sbi-MIR5565b-p5_1ss19CT	AATCCACATGTGTTGAGGTGG	GRMZM2G100333_T01	Protein kinase superfamily protein	-	-	[I] Ethanolamine kinase	emb1187	1	1684-1704
zma-miR171l-3p_L+2R-2	TTGGATTGAGCCGCGTCAATA	GRMZM2G009928_T02	-	-	-	-	-	4	707-728
zma-miR171l-3p_L+2R-2	TTGGATTGAGCCGCGTCAATA	GRMZM2G009928_T01	-	-	-	-	-	4	982-1003
zma-miR171l-3p_L+2R-2	TTGGATTGAGCCGCGTCAATA	GRMZM2G134655_T01	-	-	-	-		3	478-498
zma-miR167j-3p_L+1	AGATCATGTGGCAGTTTCATT	GRMZM2G071589_T03	Splicing factor, CC1-like	GO:0003676(nucleic acid binding)	-	-		4	2317-2336
zma-miR167j-3p_L+1	AGATCATGTGGCAGTTTCATT	GRMZM2G071589_T04	Splicing factor, CC1-like	GO:0003676(nucleic acid binding)	-	-		4	2655-2674
zma-miR167j-3p_L+1	AGATCATGTGGCAGTTTCATT	GRMZM2G071589_T01	Splicing factor, CC1-like	GO:0003676(nucleic acid binding)	-	[K] Transcriptional coactivator CAPER (RRM superfamily)		4	3018-3037
zma-miR167j-3p_L+1	AGATCATGTGGCAGTTTCATT	GRMZM2G071589_T02	Splicing factor, CC1-like	GO:0003676(nucleic acid binding)	-	[K] Transcriptional coactivator CAPER (RRM superfamily)		4	3025-3044
zma-miR167j-3p_L+1	AGATCATGTGGCAGTTTCATT	GRMZM2G404375_T01	RNA-metabolising metallo-beta-lactamase family protein	-	-	-	emb2746	4	383-402
zma-miR167j-3p_L+1	AGATCATGTGGCAGTTTCATT	GRMZM2G404375_T02	RNA-metabolising metallo-beta-lactamase family protein	-	-	-	emb2746	4	383-402
zma-miR167j-3p_L+1	AGATCATGTGGCAGTTTCATT	GRMZM2G107205_T01	ENTH/VHS family protein	-	-	-		3.5	2792-2811
zma-miR167j-3p_L+1	AGATCATGTGGCAGTTTCATT	GRMZM2G033379_T01	-	-	-	-		4	481-501
PC-5p-296250_7	ACTGATTTGGTGATCGGGGATCCC	AC217358.3_FGT010	-	-	-	-		2.5	149-172
PC-5p-296250_7	ACTGATTTGGTGATCGGGGATCCC	GRMZM2G008425_T01	histone deacetylase 2	-	-	[B] Predicted histone deacetylase	HDA2	3	1699-1722
PC-5p-296250_7	ACTGATTTGGTGATCGGGGATCCC	GRMZM2G126545_T01	methyl-CPG-binding domain 6	GO:0003677(DNA binding);GO:0005634(nucleus)	-	-	ATMBD6,MBD6	2.5	231-254
PC-5p-296250_7	ACTGATTTGGTGATCGGGGATCCC	GRMZM2G126545_T04	methyl-CPG-binding domain protein 13	GO:0003677(DNA binding);GO:0005634(nucleus)	-	-	MBD13	2.5	157-180
PC-5p-296250_7	ACTGATTTGGTGATCGGGGATCCC	GRMZM2G126545_T03	methyl-CPG-binding domain 7	GO:0003677(DNA binding);GO:0005634(nucleus)	-	-	ATMBD7,MBD7	2.5	157-180
PC-5p-296250_7	ACTGATTTGGTGATCGGGGATCCC	GRMZM2G126545_T02	methyl-CPG-binding domain 7	GO:0003677(DNA binding);GO:0005634(nucleus)	-	-	ATMBD7,MBD7	2.5	157-180
PC-5p-296250_7	ACTGATTTGGTGATCGGGGATCCC	GRMZM2G077256_T04	Ribosomal protein L18ae/LX family protein	GO:0003735(structural constituent of ribosome);GO:0006412(translation);GO:0005840(ribosome)	-	-		1.5	122-145
PC-5p-296250_7	ACTGATTTGGTGATCGGGGATCCC	GRMZM2G077256_T02	Ribosomal protein L18ae/LX family protein	-	-	-		1.5	122-145
PC-5p-296250_7	ACTGATTTGGTGATCGGGGATCCC	GRMZM2G077256_T03	Ribosomal protein L18ae/LX family protein	-	-	-		1.5	122-145
PC-5p-296250_7	ACTGATTTGGTGATCGGGGATCCC	GRMZM2G077256_T01	Ribosomal protein L18ae/LX family protein	-	-	-		1.5	122-145
PC-5p-296250_7	ACTGATTTGGTGATCGGGGATCCC	GRMZM2G062673_T01	EF hand calcium-binding protein family	GO:0005509(calcium ion binding)	-	[T] Calmodulin and related proteins (EF-Hand superfamily)		3.5	1089-1112
PC-5p-47783_39	AGGACTGATTTGGTGACCCGGGAT	GRMZM2G445575_T03	TGACG motif-binding factor 4	GO:0003700(sequence-specific DNA binding transcription factor activity);GO:0043565(sequence-specific DNA binding);GO:0006355(regulation of transcription, DNA-dependent)	-	-	OBF4,TGA4	4	2229-2252
PC-5p-47783_39	AGGACTGATTTGGTGACCCGGGAT	AC217358.3_FGT010	-	-	-	-		4	152-175
PC-5p-47783_39	AGGACTGATTTGGTGACCCGGGAT	GRMZM5G819807_T02	CLP protease R subunit 4	-	-	-	CLPR4	3	1272-1295
PC-5p-47783_39	AGGACTGATTTGGTGACCCGGGAT	GRMZM2G077256_T04	Ribosomal protein L18ae/LX family protein	GO:0003735(structural constituent of ribosome);GO:0006412(translation);GO:0005840(ribosome)	-	-		3	125-148
PC-5p-47783_39	AGGACTGATTTGGTGACCCGGGAT	GRMZM2G077256_T02	Ribosomal protein L18ae/LX family protein	-	-	-		3	125-148
PC-5p-47783_39	AGGACTGATTTGGTGACCCGGGAT	GRMZM2G077256_T03	Ribosomal protein L18ae/LX family protein	-	-	-		3	125-148
PC-5p-47783_39	AGGACTGATTTGGTGACCCGGGAT	GRMZM2G077256_T01	Ribosomal protein L18ae/LX family protein	-	-	-		3	125-148
PC-3p-1681_588	TCCTCGATTTATCTCTTCCCC	AC197699.3_FGT005	-	-	-	[S] Uncharacterized Zn ribbon-containing protein		4	3-22
PC-3p-1681_588	TCCTCGATTTATCTCTTCCCC	AC197699.3_FGT009	-	-	-	[S] Uncharacterized Zn ribbon-containing protein		4	3-22
PC-3p-1681_588	TCCTCGATTTATCTCTTCCCC	GRMZM2G083025_T01	BCL-2-associated athanogene 1	-	-	-	ATBAG1,BAG1	4	780-799
PC-3p-1681_588	TCCTCGATTTATCTCTTCCCC	GRMZM2G086236_T02	Family of unknown function (DUF572)	-	-	-		3.5	2483-2503
PC-5p-238502_9	ATAAACCGGATGTTGACGTGTCGT	GRMZM2G044472_T01	-	-	-	-	-	4	1892-1914
zma-miR393b-5p_R-1	TCCAAAGGGATCGCATTGATC	GRMZM2G137451_T01	auxin signaling F-box 2	-	-	[R] Leucine rich repeat proteins, some proteins contain F-box	AFB2	3	1679-1699
zma-miR393b-5p_R-1	TCCAAAGGGATCGCATTGATC	GRMZM2G137451_T02	auxin signaling F-box 2	-	-	[R] Leucine rich repeat proteins, some proteins contain F-box	AFB2	3	1974-1994
zma-miR393b-5p_R-1	TCCAAAGGGATCGCATTGATC	GRMZM5G848945_T02	auxin signaling F-box 2	-	-	-	AFB2	1	1738-1757
mtr-miR171c_R+1	TGATTGAGCCGTGCCAATATTT	GRMZM2G110579_T01	GRAS family transcription factor	-	-	-	ATHAM3,HAM3	2.5	1077-1098
mtr-miR171c_R+1	TGATTGAGCCGTGCCAATATTT	GRMZM2G051785_T01	GRAS family transcription factor	-	-	-	ATHAM3,HAM3	1.5	676-697
mtr-miR171c_R+1	TGATTGAGCCGTGCCAATATTT	GRMZM2G037792_T01	GRAS family transcription factor	-	-	-	ATHAM3,HAM3	1.5	1321-1342
mtr-miR171c_R+1	TGATTGAGCCGTGCCAATATTT	GRMZM5G825321_T01	GRAS family transcription factor	-	-	-	ATHAM3,HAM3	1.5	506-527
mtr-miR171c_R+1	TGATTGAGCCGTGCCAATATTT	GRMZM5G825321_T02	GRAS family transcription factor	-	-	-	ATHAM3,HAM3	1.5	1459-1480
sbi-miR5565a_L+2R-5	TCAACACATGTGGATTGAGGC	GRMZM2G120578_T02	spermidine synthase 3	GO:0003824(catalytic activity)	ko00270(Cysteine and methionine metabolism);ko00330(Arginine and proline metabolism);ko00410(beta-Alanine metabolism);ko00480(Glutathione metabolism)	[E] Spermidine synthase	ATSPDS3,SPDS3,SPMS	3.5	1547-1567
sbi-miR5565a_L+2R-5	TCAACACATGTGGATTGAGGC	GRMZM2G120578_T01	spermidine synthase 3	GO:0003824(catalytic activity)	ko00270(Cysteine and methionine metabolism);ko00330(Arginine and proline metabolism);ko00410(beta-Alanine metabolism);ko00480(Glutathione metabolism)	[E] Spermidine synthase	ATSPDS3,SPDS3,SPMS	3.5	1883-1903
sbi-miR5565a_L+2R-5	TCAACACATGTGGATTGAGGC	GRMZM2G119890_T01	-	-	-	-	-	4	40-60
sbi-miR5565a_L+2R-5	TCAACACATGTGGATTGAGGC	GRMZM2G017405_T03	-	-	-	-		3	9736-9756
sbi-miR5565a_L+2R-5	TCAACACATGTGGATTGAGGC	GRMZM2G010871_T06	heat shock transcription factor A6B	-	-	-	AT-HSFA6B,HSFA6B	3.5	1119-1139
sbi-miR5565a_L+2R-5	TCAACACATGTGGATTGAGGC	GRMZM2G010871_T04	heat shock transcription factor A6B	-	-	-	AT-HSFA6B,HSFA6B	3.5	1184-1204
sbi-miR5565a_L+2R-5	TCAACACATGTGGATTGAGGC	AC210517.3_FGT003	heat shock protein 21	-	-	-	HSP21	4	1038-1058
sbi-miR5565a_L+2R-5	TCAACACATGTGGATTGAGGC	GRMZM2G049076_T01	sucrose phosphate synthase 1F	GO:0009058(biosynthetic process);GO:0005985(sucrose metabolic process)	-	[M] Glycosyltransferase	ATSPS1F,SPS1F	3	3548-3568
sbi-miR5565a_L+2R-5	TCAACACATGTGGATTGAGGC	GRMZM2G030284_T02	Microtubule associated protein (MAP65/ASE1) family protein	GO:0008017(microtubule binding);GO:0000226(microtubule cytoskeleton organization);GO:0000910(cytokinesis)	-	[Z] Microtubule-associated protein essential for anaphase spindle elongation	ATMAP65-3,MAP65-3,PLE	1.5	2697-2717
sbi-miR5565a_L+2R-5	TCAACACATGTGGATTGAGGC	GRMZM2G030284_T01	Microtubule associated protein (MAP65/ASE1) family protein	GO:0008017(microtubule binding);GO:0000226(microtubule cytoskeleton organization);GO:0000910(cytokinesis)	-	[Z] Microtubule-associated protein essential for anaphase spindle elongation	ATMAP65-3,MAP65-3,PLE	1.5	2697-2717
sbi-miR5565a_L+2R-5	TCAACACATGTGGATTGAGGC	GRMZM2G019538_T02	-	-	-	-		2.5	462-482
sbi-miR5565a_L+2R-5	TCAACACATGTGGATTGAGGC	GRMZM2G019538_T01	-	-	-	-		2.5	462-482
PC-5p-59548_32	TCCAAGTCAATGCATCATTGC	GRMZM2G323754_T02	-	-	-	-	-	4	922-942
PC-5p-59548_32	TCCAAGTCAATGCATCATTGC	GRMZM2G323754_T01	-	-	-	-	-	4	1079-1099
PC-5p-59548_32	TCCAAGTCAATGCATCATTGC	GRMZM2G322506_T01	-	-	-	-	-	4	1814-1833
zma-miR164a-5p	TGGAGAAGCAGGGCACGTGCA	GRMZM2G063522_T01	NAC domain containing protein 1	GO:0003677(DNA binding);GO:0006355(regulation of transcription, DNA-dependent)	-	-	anac021,ANAC022,NAC1	2	895-915
zma-miR164a-5p	TGGAGAAGCAGGGCACGTGCA	GRMZM2G146380_T01	NAC domain containing protein 46	GO:0003677(DNA binding);GO:0006355(regulation of transcription, DNA-dependent)	-	-	anac046,NAC046	4	447-467
zma-miR164a-5p	TGGAGAAGCAGGGCACGTGCA	AC206208.3_FGT003	-	-	-	-		3	169-189
zma-miR164a-5p	TGGAGAAGCAGGGCACGTGCA	GRMZM2G032351_T02	phototropin 2	GO:0004672(protein kinase activity);GO:0005524(ATP binding);GO:0006468(protein phosphorylation);GO:0006355(regulation of transcription, DNA-dependent);GO:0005515(protein binding)	-	-	NPL1,PHOT2	4	21-41
zma-miR164a-5p	TGGAGAAGCAGGGCACGTGCA	GRMZM2G032351_T01	phototropin 2	GO:0004672(protein kinase activity);GO:0005524(ATP binding);GO:0006468(protein phosphorylation);GO:0006355(regulation of transcription, DNA-dependent);GO:0005515(protein binding)	-	[R] Putative serine/threonine protein kinase	NPL1,PHOT2	4	21-41
zma-miR164a-5p	TGGAGAAGCAGGGCACGTGCA	GRMZM2G001361_T01	cellulose synthase like E1	GO:0016760(cellulose synthase (UDP-forming) activity);GO:0030244(cellulose biosynthetic process);GO:0016020(membrane)	-	-	ATCSLE1,CSLE1	4	1411-1431
zma-miR164a-5p	TGGAGAAGCAGGGCACGTGCA	AC196090.3_FGT006	Subtilase family protein	GO:0004252(serine-type endopeptidase activity);GO:0006508(proteolysis);GO:0042802(identical protein binding);GO:0043086(negative regulation of catalytic activity)	-	-	SDD1	4	806-826
zma-miR164a-5p	TGGAGAAGCAGGGCACGTGCA	GRMZM2G084695_T01	-	-	-	-		3	423-442
zma-miR164a-5p	TGGAGAAGCAGGGCACGTGCA	GRMZM5G849845_T01	-	-	-	-		4	1071-1091
zma-miR164a-5p	TGGAGAAGCAGGGCACGTGCA	GRMZM2G096358_T01	myb domain protein 62	GO:0003682(chromatin binding)	-	[K] Transcription factor, Myb superfamily	AtMYB62,BW62B,BW62C,MYB62	3.5	909-929
zma-miR164a-5p	TGGAGAAGCAGGGCACGTGCA	GRMZM2G086880_T01	heat shock transcription factor C1	GO:0003700(sequence-specific DNA binding transcription factor activity);GO:0043565(sequence-specific DNA binding);GO:0006355(regulation of transcription, DNA-dependent);GO:0005634(nucleus)	-	[K] Heat shock transcription factor	AT-HSFC1,HSFC1	4	413-433
zma-miR166b-5p	GGAATGTTGTCTGGTTCAAGG	GRMZM2G001713_T01	aspartic proteinase A1	GO:0004190(aspartic-type endopeptidase activity);GO:0006508(proteolysis);GO:0006629(lipid metabolic process)	-	-	APA1,ATAPA1	3.5	1866-1887
zma-miR166b-5p	GGAATGTTGTCTGGTTCAAGG	GRMZM2G082191_T01	Leucine-rich repeat protein kinase family protein	GO:0004672(protein kinase activity);GO:0005524(ATP binding);GO:0006468(protein phosphorylation);GO:0005515(protein binding)	-	[T] Serine/threonine protein kinase		4	1600-1620
PC-3p-179983_12	AATACTAGAGTACCCAAACTAGGC	GRMZM2G152328_T01	actin-11	-	-	[Z] Actin and related proteins	ACT11	0	2378-2401
PC-3p-179983_12	AATACTAGAGTACCCAAACTAGGC	GRMZM2G010871_T06	heat shock transcription factor A6B	-	-	-	AT-HSFA6B,HSFA6B	3	1094-1117
PC-3p-179983_12	AATACTAGAGTACCCAAACTAGGC	GRMZM2G010871_T04	heat shock transcription factor A6B	-	-	-	AT-HSFA6B,HSFA6B	3	1159-1182
PC-3p-179983_12	AATACTAGAGTACCCAAACTAGGC	GRMZM2G049398_T01	mitochondrial ribosomal protein L51/S25/CI-B8 family protein	-	-	[J] Mitochondrial/chloroplast ribosomal protein 36a		1.5	918-941
PC-3p-179983_12	AATACTAGAGTACCCAAACTAGGC	GRMZM2G169240_T02	fatty acid desaturase 2	GO:0006629(lipid metabolic process);GO:0016717(oxidoreductase activity, acting on paired donors, with oxidation of a pair of donors resulting in the reduction of molecular oxygen to two molecules of water);GO:0055114(oxidation-reduction process)	-	-	FAD2	4	236-259
PC-3p-179983_12	AATACTAGAGTACCCAAACTAGGC	GRMZM2G169240_T01	fatty acid desaturase 2	GO:0006629(lipid metabolic process);GO:0016717(oxidoreductase activity, acting on paired donors, with oxidation of a pair of donors resulting in the reduction of molecular oxygen to two molecules of water);GO:0055114(oxidation-reduction process)	-	-	FAD2	4	236-259
PC-3p-179983_12	AATACTAGAGTACCCAAACTAGGC	GRMZM2G089565_T02	Ubiquitin carboxyl-terminal hydrolase family protein	-	-	-		4	2479-2502
PC-3p-179983_12	AATACTAGAGTACCCAAACTAGGC	GRMZM2G047095_T05	ferrochelatase 1	GO:0004325(ferrochelatase activity);GO:0006783(heme biosynthetic process)	ko00860(Porphyrin and chlorophyll metabolism)	[H] Protoheme ferro-lyase (ferrochelatase)	ATFC-I,FC-I,FC1	1.5	1620-1643
PC-3p-179983_12	AATACTAGAGTACCCAAACTAGGC	GRMZM2G047095_T03	ferrochelatase 1	GO:0004325(ferrochelatase activity);GO:0006783(heme biosynthetic process)	ko00860(Porphyrin and chlorophyll metabolism)	[H] Protoheme ferro-lyase (ferrochelatase)	ATFC-I,FC-I,FC1	1.5	1884-1907
PC-3p-179983_12	AATACTAGAGTACCCAAACTAGGC	GRMZM2G047095_T04	ferrochelatase 1	GO:0004325(ferrochelatase activity);GO:0006783(heme biosynthetic process)	ko00860(Porphyrin and chlorophyll metabolism)	[H] Protoheme ferro-lyase (ferrochelatase)	ATFC-I,FC-I,FC1	1.5	1888-1911
PC-3p-179983_12	AATACTAGAGTACCCAAACTAGGC	GRMZM2G047095_T01	ferrochelatase 1	GO:0004325(ferrochelatase activity);GO:0006783(heme biosynthetic process)	ko00860(Porphyrin and chlorophyll metabolism)	[H] Protoheme ferro-lyase (ferrochelatase)	ATFC-I,FC-I,FC1	1.5	1871-1894
PC-3p-179983_12	AATACTAGAGTACCCAAACTAGGC	GRMZM2G047095_T02	ferrochelatase 1	GO:0004325(ferrochelatase activity);GO:0006783(heme biosynthetic process)	ko00860(Porphyrin and chlorophyll metabolism)	[H] Protoheme ferro-lyase (ferrochelatase)	ATFC-I,FC-I,FC1	1.5	1884-1907
PC-3p-179983_12	AATACTAGAGTACCCAAACTAGGC	GRMZM2G008095_T02	Got1/Sft2-like vescicle transport protein family	GO:0016192(vesicle-mediated transport)	-	[U] Membrane protein involved in ER to Golgi transport		2.5	849-871
PC-3p-179983_12	AATACTAGAGTACCCAAACTAGGC	GRMZM2G100333_T02	Protein kinase superfamily protein	-	-	-	emb1187	4	1542-1565
PC-3p-179983_12	AATACTAGAGTACCCAAACTAGGC	GRMZM2G100333_T01	Protein kinase superfamily protein	-	-	[I] Ethanolamine kinase	emb1187	4	1599-1622
PC-3p-179983_12	AATACTAGAGTACCCAAACTAGGC	GRMZM2G075737_T01	mRNA capping enzyme family protein	GO:0008138(protein tyrosine/serine/threonine phosphatase activity);GO:0006470(protein dephosphorylation);GO:0004484(mRNA guanylyltransferase activity);GO:0006370(mRNA capping);GO:0006397(mRNA processing)	-	-		4	1371-1395
zma-miR162-3p_R+1	TCGATAAACCTCTGCATCCAG	GRMZM2G040762_T01	dicer-like 1	GO:0003676(nucleic acid binding);GO:0004386(helicase activity);GO:0005524(ATP binding);GO:0003723(RNA binding);GO:0004525(ribonuclease III activity);GO:0006396(RNA processing);GO:0005515(protein binding);GO:0016891(endoribonuclease activity, producing 5'-phosphomonoesters)	-	-	ASU1,ATDCL1,CAF,DCL1,EMB60,EMB76,SIN1,SUS1	2	1460-1481
PC-5p-585719_4	TGGTGTGCTCAGTTTTACCCT	GRMZM2G068586_T01	tubby like protein 7	-	-	[R] Tub family proteins	AtTLP7,TLP7	3	1719-1739
PC-5p-585719_4	TGGTGTGCTCAGTTTTACCCT	GRMZM2G068586_T03	tubby like protein 7	-	-	[R] Tub family proteins	AtTLP7,TLP7	3	1719-1739
PC-5p-585719_4	TGGTGTGCTCAGTTTTACCCT	GRMZM2G068586_T02	tubby like protein 7	-	-	-	AtTLP7,TLP7	3	3078-3098
zma-miR156a-5p_L+1	TTGACAGAAGAGAGTGAGCAC	GRMZM2G097275_T04	squamosa promoter binding protein-like 2	GO:0003677(DNA binding);GO:0005634(nucleus)	-	-	SPL2	1	1360-1380
zma-miR156a-5p_L+1	TTGACAGAAGAGAGTGAGCAC	GRMZM2G097275_T02	squamosa promoter binding protein-like 2	GO:0003677(DNA binding);GO:0005634(nucleus)	-	-	SPL2	1	2063-2083
zma-miR156a-5p_L+1	TTGACAGAAGAGAGTGAGCAC	GRMZM2G097275_T03	squamosa promoter binding protein-like 2	GO:0003677(DNA binding);GO:0005634(nucleus)	-	-	SPL2	1	2063-2083
zma-miR156a-5p_L+1	TTGACAGAAGAGAGTGAGCAC	GRMZM2G097275_T01	squamosa promoter binding protein-like 2	GO:0003677(DNA binding);GO:0005634(nucleus)	-	-	SPL2	1	2063-2083
zma-miR156a-5p_L+1	TTGACAGAAGAGAGTGAGCAC	GRMZM2G156621_T01	squamosa promoter binding protein-like 10	GO:0003677(DNA binding);GO:0005634(nucleus)	-	-	SPL10	2.5	859-879
zma-miR156a-5p_L+1	TTGACAGAAGAGAGTGAGCAC	GRMZM2G126827_T01	squamosa promoter binding protein-like 10	GO:0003677(DNA binding);GO:0005634(nucleus)	-	-	SPL10	2.5	927-947
zma-miR156a-5p_L+1	TTGACAGAAGAGAGTGAGCAC	GRMZM2G348992_T01	-	-	-	-	-	3.5	687-706
zma-miR156a-5p_L+1	TTGACAGAAGAGAGTGAGCAC	GRMZM5G878561_T01	Squamosa promoter-binding protein-like (SBP domain) transcription factor family protein	GO:0003677(DNA binding);GO:0005634(nucleus)	-	-		1.5	2340-2360
zma-miR156a-5p_L+1	TTGACAGAAGAGAGTGAGCAC	GRMZM2G468510_T01	-	-	-	-		4	486-506
zma-miR156a-5p_L+1	TTGACAGAAGAGAGTGAGCAC	GRMZM5G806833_T01	-	-	-	-		2	591-611
zma-miR156a-5p_L+1	TTGACAGAAGAGAGTGAGCAC	GRMZM2G148467_T01	squamosa promoter binding protein-like 10	GO:0003677(DNA binding);GO:0005634(nucleus)	-	-	SPL10	2	836-856
zma-miR156a-5p_L+1	TTGACAGAAGAGAGTGAGCAC	GRMZM2G148467_T02	-	-	-	-		2	984-1004
zma-miR156a-5p_L+1	TTGACAGAAGAGAGTGAGCAC	GRMZM2G004083_T02	Alkaline phytoceramidase (aPHC)	-	-	-		4	18-37
zma-miR156a-5p_L+1	TTGACAGAAGAGAGTGAGCAC	GRMZM2G004083_T01	Alkaline phytoceramidase (aPHC)	-	-	-		4	18-37
zma-miR156a-5p_L+1	TTGACAGAAGAGAGTGAGCAC	GRMZM2G061734_T01	Squamosa promoter-binding protein-like (SBP domain) transcription factor family protein	GO:0003677(DNA binding);GO:0005634(nucleus)	-	-		2	1567-1587
PC-5p-114326_18	TGTCACACTTGGTTTCAATGC	GRMZM2G085049_T04	-	-	-	-	-	4	1002-1022
PC-5p-114326_18	TGTCACACTTGGTTTCAATGC	GRMZM2G085049_T01	-	-	-	-	-	4	1711-1731
PC-5p-114326_18	TGTCACACTTGGTTTCAATGC	GRMZM2G033828_T01	-	-	-	-	-	4	1555-1575
PC-5p-114326_18	TGTCACACTTGGTTTCAATGC	GRMZM2G033828_T02	-	-	-	-	-	4	1555-1575
PC-5p-114326_18	TGTCACACTTGGTTTCAATGC	GRMZM2G033828_T03	-	-	-	-	-	4	1555-1575
PC-5p-114326_18	TGTCACACTTGGTTTCAATGC	GRMZM2G089699_T01	-	-	-	-	-	3.5	667-687
zma-miR164g-3p	CACGTGCTCCCCTTCTCCACC	AC186335.3_FGT003	-	-	-	-		4	345-366
zma-miR164g-3p	CACGTGCTCCCCTTCTCCACC	AC210064.3_FGT004	-	-	-	-		4	180-201
zma-miR164g-3p	CACGTGCTCCCCTTCTCCACC	AC210669.3_FGT003	-	-	-	-		4	300-321
zma-miR167e-5p_R+1_1	TGAAGCTGCCAGCATGATCTGA	GRMZM2G502560_T01	-	-	-	-		1	987-1008
zma-miR167e-5p_R+1_1	TGAAGCTGCCAGCATGATCTGA	GRMZM2G042623_T02	pumilio 1	GO:0003723(RNA binding)	-	[J] Translational repressor Pumilio/PUF3 and related RNA-binding proteins (Puf superfamily)	APUM1,PUM1	3.5	1347-1369
zma-miR167e-5p_R+1_1	TGAAGCTGCCAGCATGATCTGA	GRMZM2G042623_T01	pumilio 1	GO:0003723(RNA binding)	-	[J] Translational repressor Pumilio/PUF3 and related RNA-binding proteins (Puf superfamily)	APUM1,PUM1	3.5	1349-1371
zma-miR171d-5p	TGTTGGCTCGGCTCACTCAGA	GRMZM2G051942_T01	-	-	-	-		4	281-301
zma-miR171d-5p	TGTTGGCTCGGCTCACTCAGA	GRMZM2G134655_T01	-	-	-	-		4	543-563
PC-5p-43065_43	TTGCTGGTGTGCTCATTTTTACC	GRMZM2G068586_T01	tubby like protein 7	-	-	[R] Tub family proteins	AtTLP7,TLP7	1	1721-1743
PC-5p-43065_43	TTGCTGGTGTGCTCATTTTTACC	GRMZM2G068586_T03	tubby like protein 7	-	-	[R] Tub family proteins	AtTLP7,TLP7	1	1721-1743
PC-5p-43065_43	TTGCTGGTGTGCTCATTTTTACC	GRMZM2G068586_T02	tubby like protein 7	-	-	-	AtTLP7,TLP7	1	3080-3102
gma-miR167a_R+1_1ss21AT	TGAAGCTGCCAGCATGATCTTG	GRMZM2G502560_T01	-	-	-	-		1	987-1008
gma-miR167a_R+1_1ss21AT	TGAAGCTGCCAGCATGATCTTG	GRMZM2G042623_T02	pumilio 1	GO:0003723(RNA binding)	-	[J] Translational repressor Pumilio/PUF3 and related RNA-binding proteins (Puf superfamily)	APUM1,PUM1	3.5	1347-1369
gma-miR167a_R+1_1ss21AT	TGAAGCTGCCAGCATGATCTTG	GRMZM2G042623_T01	pumilio 1	GO:0003723(RNA binding)	-	[J] Translational repressor Pumilio/PUF3 and related RNA-binding proteins (Puf superfamily)	APUM1,PUM1	3.5	1349-1371
zma-miR156a-5p	TGACAGAAGAGAGTGAGCAC	GRMZM2G097275_T04	squamosa promoter binding protein-like 2	GO:0003677(DNA binding);GO:0005634(nucleus)	-	-	SPL2	1	1360-1379
zma-miR156a-5p	TGACAGAAGAGAGTGAGCAC	GRMZM2G097275_T02	squamosa promoter binding protein-like 2	GO:0003677(DNA binding);GO:0005634(nucleus)	-	-	SPL2	1	2063-2082
zma-miR156a-5p	TGACAGAAGAGAGTGAGCAC	GRMZM2G097275_T03	squamosa promoter binding protein-like 2	GO:0003677(DNA binding);GO:0005634(nucleus)	-	-	SPL2	1	2063-2082
zma-miR156a-5p	TGACAGAAGAGAGTGAGCAC	GRMZM2G097275_T01	squamosa promoter binding protein-like 2	GO:0003677(DNA binding);GO:0005634(nucleus)	-	-	SPL2	1	2063-2082
zma-miR156a-5p	TGACAGAAGAGAGTGAGCAC	GRMZM2G156621_T01	squamosa promoter binding protein-like 10	GO:0003677(DNA binding);GO:0005634(nucleus)	-	-	SPL10	2	859-878
zma-miR156a-5p	TGACAGAAGAGAGTGAGCAC	GRMZM2G126827_T01	squamosa promoter binding protein-like 10	GO:0003677(DNA binding);GO:0005634(nucleus)	-	-	SPL10	2	927-946
zma-miR156a-5p	TGACAGAAGAGAGTGAGCAC	GRMZM2G071589_T03	Splicing factor, CC1-like	GO:0003676(nucleic acid binding)	-	-		4	1724-1743
zma-miR156a-5p	TGACAGAAGAGAGTGAGCAC	GRMZM2G071589_T04	Splicing factor, CC1-like	GO:0003676(nucleic acid binding)	-	-		4	2062-2081
zma-miR156a-5p	TGACAGAAGAGAGTGAGCAC	GRMZM2G071589_T01	Splicing factor, CC1-like	GO:0003676(nucleic acid binding)	-	[K] Transcriptional coactivator CAPER (RRM superfamily)		4	2425-2444
zma-miR156a-5p	TGACAGAAGAGAGTGAGCAC	GRMZM2G071589_T02	Splicing factor, CC1-like	GO:0003676(nucleic acid binding)	-	[K] Transcriptional coactivator CAPER (RRM superfamily)		4	2432-2451
zma-miR156a-5p	TGACAGAAGAGAGTGAGCAC	GRMZM2G016439_T01	histidine-containing phosphotransfer factor 5	GO:0004871(signal transducer activity);GO:0000160(two-component signal transduction system (phosphorelay))	-	[T] Two-component phosphorelay intermediate involved in MAP kinase cascade regulation	AHP5	4	351-370
zma-miR156a-5p	TGACAGAAGAGAGTGAGCAC	GRMZM2G016439_T02	histidine-containing phosphotransfer factor 5	GO:0004871(signal transducer activity);GO:0000160(two-component signal transduction system (phosphorelay))	-	[T] Two-component phosphorelay intermediate involved in MAP kinase cascade regulation	AHP5	4	332-351
zma-miR156a-5p	TGACAGAAGAGAGTGAGCAC	GRMZM5G878561_T01	Squamosa promoter-binding protein-like (SBP domain) transcription factor family protein	GO:0003677(DNA binding);GO:0005634(nucleus)	-	-		1	2340-2359
zma-miR156a-5p	TGACAGAAGAGAGTGAGCAC	GRMZM2G096352_T03	Acyl-CoA N-acyltransferases (NAT) superfamily protein	GO:0008080(N-acetyltransferase activity)	-	[G] Predicted phosphoglucosamine acetyltransferase		3.5	821-840
zma-miR156a-5p	TGACAGAAGAGAGTGAGCAC	GRMZM2G468510_T01	-	-	-	-		4	486-505
zma-miR156a-5p	TGACAGAAGAGAGTGAGCAC	GRMZM5G806833_T01	-	-	-	-		1	591-610
zma-miR156a-5p	TGACAGAAGAGAGTGAGCAC	GRMZM2G148467_T01	squamosa promoter binding protein-like 10	GO:0003677(DNA binding);GO:0005634(nucleus)	-	-	SPL10	1	836-855
zma-miR156a-5p	TGACAGAAGAGAGTGAGCAC	GRMZM2G148467_T02	-	-	-	-		1	984-1003
zma-miR156a-5p	TGACAGAAGAGAGTGAGCAC	GRMZM2G004083_T02	Alkaline phytoceramidase (aPHC)	-	-	-		4	18-36
zma-miR156a-5p	TGACAGAAGAGAGTGAGCAC	GRMZM2G004083_T01	Alkaline phytoceramidase (aPHC)	-	-	-		4	18-36
zma-miR156a-5p	TGACAGAAGAGAGTGAGCAC	GRMZM2G061734_T01	Squamosa promoter-binding protein-like (SBP domain) transcription factor family protein	GO:0003677(DNA binding);GO:0005634(nucleus)	-	-		1	1567-1586
zma-miR156a-5p	TGACAGAAGAGAGTGAGCAC	GRMZM2G096577_T01	-	-	-	-		3.5	38-56
zma-MIR169b-p3	ATCGGCAAGTTGTTCTTGGCT	GRMZM2G147683_T01	-	-	-	-	-	4	691-711
zma-MIR169b-p3	ATCGGCAAGTTGTTCTTGGCT	GRMZM5G838907_T01	-	-	-	-		3.5	950-971
zma-MIR169b-p3	ATCGGCAAGTTGTTCTTGGCT	GRMZM2G049608_T02	-	-	-	-	-	4	2503-2523
zma-MIR169b-p3	ATCGGCAAGTTGTTCTTGGCT	GRMZM2G049608_T01	-	-	-	-	-	4	3009-3029
bdi-MIR528-p5	AGCGGTGGAAGGGGCATGCAGA	GRMZM2G100794_T01	zinc finger protein 1	GO:0046872(metal ion binding)	-	[R] CCCH-type Zn-finger protein	ZFN1	4	44-64
zma-miR169i-5p	TAGCCAAGGATGACTTGCCTG	GRMZM2G000686_T06	nuclear factor Y, subunit A6	GO:0003700(sequence-specific DNA binding transcription factor activity);GO:0006355(regulation of transcription, DNA-dependent)	-	-	NF-YA6	3	890-910
zma-miR169i-5p	TAGCCAAGGATGACTTGCCTG	GRMZM2G000686_T04	nuclear factor Y, subunit A3	GO:0003700(sequence-specific DNA binding transcription factor activity);GO:0006355(regulation of transcription, DNA-dependent)	-	-	ATHAP2C,HAP2C,NF-YA3	3	962-982
zma-miR169i-5p	TAGCCAAGGATGACTTGCCTG	GRMZM2G000686_T08	nuclear factor Y, subunit A5	GO:0003700(sequence-specific DNA binding transcription factor activity);GO:0006355(regulation of transcription, DNA-dependent)	-	-	NF-YA5,NFYA5	3	1543-1563
zma-miR169i-5p	TAGCCAAGGATGACTTGCCTG	GRMZM2G000686_T10	nuclear factor Y, subunit A3	GO:0003700(sequence-specific DNA binding transcription factor activity);GO:0006355(regulation of transcription, DNA-dependent)	-	[K] CCAAT-binding factor, subunit B (HAP2)	ATHAP2C,HAP2C,NF-YA3	3	1560-1580
zma-miR169i-5p	TAGCCAAGGATGACTTGCCTG	GRMZM2G000686_T05	nuclear factor Y, subunit A6	GO:0003700(sequence-specific DNA binding transcription factor activity);GO:0006355(regulation of transcription, DNA-dependent)	-	-	NF-YA6	3	1765-1785
zma-miR169i-5p	TAGCCAAGGATGACTTGCCTG	GRMZM2G000686_T02	nuclear factor Y, subunit A3	GO:0003700(sequence-specific DNA binding transcription factor activity);GO:0006355(regulation of transcription, DNA-dependent)	-	-	ATHAP2C,HAP2C,NF-YA3	3	1816-1836
zma-miR169i-5p	TAGCCAAGGATGACTTGCCTG	GRMZM2G000686_T03	nuclear factor Y, subunit A3	GO:0003700(sequence-specific DNA binding transcription factor activity);GO:0006355(regulation of transcription, DNA-dependent)	-	[K] CCAAT-binding factor, subunit B (HAP2)	ATHAP2C,HAP2C,NF-YA3	3	1837-1857
zma-miR169i-5p	TAGCCAAGGATGACTTGCCTG	GRMZM2G000686_T01	nuclear factor Y, subunit A3	GO:0003700(sequence-specific DNA binding transcription factor activity);GO:0006355(regulation of transcription, DNA-dependent)	-	-	ATHAP2C,HAP2C,NF-YA3	3	2120-2140
zma-miR169i-5p	TAGCCAAGGATGACTTGCCTG	GRMZM2G037630_T01	nuclear factor Y, subunit A6	GO:0003700(sequence-specific DNA binding transcription factor activity);GO:0006355(regulation of transcription, DNA-dependent)	-	-	NF-YA6	3.5	795-816
zma-miR169i-5p	TAGCCAAGGATGACTTGCCTG	GRMZM5G849099_T01	-	-	-	-		3.5	728-747
zma-miR169i-5p	TAGCCAAGGATGACTTGCCTG	GRMZM5G838907_T01	-	-	-	-		1.5	1023-1043
zma-miR169i-5p	TAGCCAAGGATGACTTGCCTG	GRMZM2G078124_T01	-	-	-	-		0	712-732
zma-miR169i-5p	TAGCCAAGGATGACTTGCCTG	GRMZM2G078124_T02	-	-	-	-		1.5	1499-1519
zma-miR169i-5p	TAGCCAAGGATGACTTGCCTG	GRMZM2G040349_T02	nuclear factor Y, subunit A3	GO:0003700(sequence-specific DNA binding transcription factor activity);GO:0006355(regulation of transcription, DNA-dependent)	-	[K] CCAAT-binding factor, subunit B (HAP2)	ATHAP2C,HAP2C,NF-YA3	4	1873-1893
zma-miR169i-5p	TAGCCAAGGATGACTTGCCTG	GRMZM2G040349_T01	nuclear factor Y, subunit A3	GO:0003700(sequence-specific DNA binding transcription factor activity);GO:0006355(regulation of transcription, DNA-dependent)	-	[K] CCAAT-binding factor, subunit B (HAP2)	ATHAP2C,HAP2C,NF-YA3	4	2144-2164
zma-miR169i-5p	TAGCCAAGGATGACTTGCCTG	GRMZM2G055883_T03	DYNAMIN-like 1C	GO:0003924(GTPase activity);GO:0005525(GTP binding)	-	[R] Vacuolar sorting protein VPS1, dynamin, and related proteins	ADL1C,ADL5,DL1C,DRP1C	4	11-30
zma-miR169i-5p	TAGCCAAGGATGACTTGCCTG	GRMZM2G055883_T01	DYNAMIN-like 1E	GO:0003924(GTPase activity);GO:0005525(GTP binding)	-	[R] Vacuolar sorting protein VPS1, dynamin, and related proteins	ADL1E,ADL4,ADLP2,DL1E,DRP1E,EDR3	4	82-101
zma-miR169i-5p	TAGCCAAGGATGACTTGCCTG	GRMZM2G055883_T02	DYNAMIN-like 1C	GO:0003924(GTPase activity);GO:0005525(GTP binding)	-	[R] Vacuolar sorting protein VPS1, dynamin, and related proteins	ADL1C,ADL5,DL1C,DRP1C	4	11-30
PC-5p-22003_74	AGGGCTTGTTCGGTTACACCAATC	GRMZM2G014826_T01	tetraspanin2	GO:0016021(integral to membrane)	-	-	TET2	3	1361-1384
PC-5p-22003_74	AGGGCTTGTTCGGTTACACCAATC	GRMZM2G027282_T02	regulatory particle triple-A ATPase 5A	GO:0005524(ATP binding)	ko03050(Proteasome)	[O] 26S proteasome regulatory complex, ATPase RPT5	ATS6A.2,RPT5A	3	1546-1570
PC-5p-22003_74	AGGGCTTGTTCGGTTACACCAATC	GRMZM2G027282_T01	regulatory particle triple-A ATPase 5A	GO:0005524(ATP binding)	ko03050(Proteasome)	[O] 26S proteasome regulatory complex, ATPase RPT5	ATS6A.2,RPT5A	3	1544-1568
PC-5p-22003_74	AGGGCTTGTTCGGTTACACCAATC	GRMZM2G102616_T01	-	-	-	-		4	476-500
PC-5p-22003_74	AGGGCTTGTTCGGTTACACCAATC	GRMZM2G160565_T02	AGAMOUS-like 6	GO:0003700(sequence-specific DNA binding transcription factor activity);GO:0006355(regulation of transcription, DNA-dependent);GO:0005634(nucleus)	-	-	AGL6	4	2691-2715
PC-5p-22003_74	AGGGCTTGTTCGGTTACACCAATC	GRMZM2G024104_T05	glutamine synthase clone F11	GO:0004356(glutamate-ammonia ligase activity);GO:0006807(nitrogen compound metabolic process)	-	-	ATGSR2,GSR2	4	869-892
PC-5p-22003_74	AGGGCTTGTTCGGTTACACCAATC	AC199541.4_FGT007	UDP-Glycosyltransferase superfamily protein	GO:0016758(transferase activity, transferring hexosyl groups);GO:0008152(metabolic process)	-	[C] UDP-glucuronosyl and UDP-glucosyl transferase		4	1573-1597
PC-5p-22003_74	AGGGCTTGTTCGGTTACACCAATC	GRMZM2G024104_T04	glutamine synthase clone R1	GO:0004356(glutamate-ammonia ligase activity);GO:0006807(nitrogen compound metabolic process)	-	[E] Glutamine synthetase	ATGLN1;1,ATGSR1,GLN1;1,GSR 1	4	1575-1598
PC-5p-22003_74	AGGGCTTGTTCGGTTACACCAATC	GRMZM2G024104_T02	glutamine synthase clone R1	GO:0004356(glutamate-ammonia ligase activity);GO:0006807(nitrogen compound metabolic process);GO:0006542(glutamine biosynthetic process)	-	[E] Glutamine synthetase	ATGLN1;1,ATGSR1,GLN1;1,GSR 1	4	1635-1658
PC-5p-22003_74	AGGGCTTGTTCGGTTACACCAATC	GRMZM2G024104_T01	glutamine synthase clone R1	GO:0004356(glutamate-ammonia ligase activity);GO:0006807(nitrogen compound metabolic process);GO:0006542(glutamine biosynthetic process)	-	[E] Glutamine synthetase	ATGLN1;1,ATGSR1,GLN1;1,GSR 1	4	1653-1676
PC-5p-22003_74	AGGGCTTGTTCGGTTACACCAATC	GRMZM2G024104_T03	glutamine synthase clone R1	GO:0004356(glutamate-ammonia ligase activity);GO:0006807(nitrogen compound metabolic process);GO:0006542(glutamine biosynthetic process)	-	[E] Glutamine synthetase	ATGLN1;1,ATGSR1,GLN1;1,GSR 1	4	1665-1688
PC-5p-22003_74	AGGGCTTGTTCGGTTACACCAATC	GRMZM2G000741_T01	Mitochondrial substrate carrier family protein	-	-	[C] Predicted mitochondrial carrier protein		4	220-244
PC-5p-22003_74	AGGGCTTGTTCGGTTACACCAATC	GRMZM2G475882_T01	auxin response factor 6	GO:0006355(regulation of transcription, DNA-dependent);GO:0005634(nucleus);GO:0003677(DNA binding);GO:0009725(response to hormone stimulus)	-	-	ARF6	4	3551-3575
PC-5p-22003_74	AGGGCTTGTTCGGTTACACCAATC	GRMZM2G475882_T02	auxin response factor 6	GO:0006355(regulation of transcription, DNA-dependent);GO:0005634(nucleus);GO:0003677(DNA binding);GO:0009725(response to hormone stimulus)	-	-	ARF6	4	3669-3693
PC-5p-22003_74	AGGGCTTGTTCGGTTACACCAATC	GRMZM2G063322_T01	Small nuclear ribonucleoprotein family protein	-	ko03018(RNA degradation);ko03040(Spliceosome)	[A] Predicted snRNP core protein		2.5	1122-1145
PC-5p-22003_74	AGGGCTTGTTCGGTTACACCAATC	GRMZM5G897816_T01	-	-	-	-		3	1458-1481
PC-5p-22003_74	AGGGCTTGTTCGGTTACACCAATC	GRMZM5G840284_T01	-	-	-	-		3	60-83
PC-5p-22003_74	AGGGCTTGTTCGGTTACACCAATC	GRMZM2G040088_T01	-	-	-	-		4	180-204
PC-5p-22003_74	AGGGCTTGTTCGGTTACACCAATC	GRMZM2G053977_T04	NAD(P)-binding Rossmann-fold superfamily protein	GO:0016491(oxidoreductase activity);GO:0008152(metabolic process)	-	-		4	1644-1668
PC-5p-22003_74	AGGGCTTGTTCGGTTACACCAATC	GRMZM2G049068_T01	-	-	-	-		4	2236-2260
PC-5p-77276_26	TGAGGGCTAGTTTGGATACTT	GRMZM2G020098_T01	Protein of unknown function (DUF789)	-	-	-		3.5	1846-1866
PC-5p-77276_26	TGAGGGCTAGTTTGGATACTT	GRMZM2G049779_T01	-	-	-	-		4	419-439
PC-5p-77276_26	TGAGGGCTAGTTTGGATACTT	GRMZM2G100240_T03	-	-	-	-		4	116-136
PC-5p-77276_26	TGAGGGCTAGTTTGGATACTT	GRMZM5G824463_T01	protein kinase 2B	GO:0004672(protein kinase activity);GO:0006468(protein phosphorylation)	-	-	APK2B	2.5	617-637
PC-5p-77276_26	TGAGGGCTAGTTTGGATACTT	GRMZM2G528502_T02	-	-	-	-		2.5	694-714
PC-5p-77276_26	TGAGGGCTAGTTTGGATACTT	GRMZM2G067426_T01	Protein of unknown function, DUF547	-	-	-		3.5	2728-2748
PC-5p-77276_26	TGAGGGCTAGTTTGGATACTT	GRMZM2G700188_T03	cinnamyl alcohol dehydrogenase 9	GO:0008270(zinc ion binding);GO:0016491(oxidoreductase activity);GO:0055114(oxidation-reduction process)	-	-	ATCAD9,CAD9	3	85586-85606
PC-5p-77276_26	TGAGGGCTAGTTTGGATACTT	GRMZM2G153833_T01	-	-	-	-		3.5	4091-4111
PC-5p-77276_26	TGAGGGCTAGTTTGGATACTT	GRMZM2G006871_T01	DNA-binding storekeeper protein-related transcriptional regulator	-	-	-		3.5	1127-1147
PC-5p-77276_26	TGAGGGCTAGTTTGGATACTT	GRMZM2G177077_T01	-	-	-	-	-	4	2317-2337
PC-5p-77276_26	TGAGGGCTAGTTTGGATACTT	GRMZM2G111926_T01	Nodulin MtN3 family protein	GO:0016021(integral to membrane)	-	-		2.5	944-964
PC-5p-77276_26	TGAGGGCTAGTTTGGATACTT	GRMZM2G060284_T01	Transcription initiation factor IIF, beta subunit	GO:0005524(ATP binding);GO:0006367(transcription initiation from RNA polymerase II promoter);GO:0005674(transcription factor TFIIF complex)	ko03022(Basal transcription factors)	[K] Transcription initiation factor IIF, small subunit (RAP30)		3	1385-1404
PC-5p-77276_26	TGAGGGCTAGTTTGGATACTT	GRMZM5G871936_T02	2-oxoglutarate (2OG) and Fe(II)-dependent oxygenase superfamily protein	-	-	-		3.5	2380-2400
PC-5p-77276_26	TGAGGGCTAGTTTGGATACTT	GRMZM5G871936_T01	2-oxoglutarate (2OG) and Fe(II)-dependent oxygenase superfamily protein	-	-	-		3.5	2393-2413
PC-5p-77276_26	TGAGGGCTAGTTTGGATACTT	GRMZM5G871936_T03	2-oxoglutarate (2OG) and Fe(II)-dependent oxygenase superfamily protein	-	-	-		3.5	2633-2653
PC-5p-77276_26	TGAGGGCTAGTTTGGATACTT	GRMZM2G068392_T05	Ypt/Rab-GAP domain of gyp1p superfamily protein	-	-	-		3.5	4648-4668
PC-5p-77276_26	TGAGGGCTAGTTTGGATACTT	GRMZM2G068392_T03	Ypt/Rab-GAP domain of gyp1p superfamily protein	GO:0005097(Rab GTPase activator activity);GO:0032313(regulation of Rab GTPase activity)	-	-		3.5	5345-5365
PC-5p-77276_26	TGAGGGCTAGTTTGGATACTT	GRMZM2G126714_T01	-	-	-	-	-	4	616-636
PC-5p-77276_26	TGAGGGCTAGTTTGGATACTT	GRMZM2G020484_T04	-	-	-	-	-	4	648-667
PC-5p-77276_26	TGAGGGCTAGTTTGGATACTT	GRMZM2G020484_T05	-	-	-	-	-	4	648-667
PC-5p-77276_26	TGAGGGCTAGTTTGGATACTT	GRMZM2G020484_T01	-	-	-	-	-	4	648-667
PC-5p-77276_26	TGAGGGCTAGTTTGGATACTT	GRMZM2G069708_T01	NAD(P)-binding Rossmann-fold superfamily protein	GO:0003824(catalytic activity);GO:0050662(coenzyme binding);GO:0044237(cellular metabolic process)	-	[R] Predicted oxidoreductase		3	1334-1354
PC-5p-77276_26	TGAGGGCTAGTTTGGATACTT	GRMZM2G075737_T01	mRNA capping enzyme family protein	GO:0008138(protein tyrosine/serine/threonine phosphatase activity);GO:0006470(protein dephosphorylation);GO:0004484(mRNA guanylyltransferase activity);GO:0006370(mRNA capping);GO:0006397(mRNA processing)	-	-		3	1492-1512
PC-5p-77276_26	TGAGGGCTAGTTTGGATACTT	GRMZM2G054987_T02	-	-	-	-	-	3.5	333-353
PC-5p-77276_26	TGAGGGCTAGTTTGGATACTT	GRMZM2G034748_T01	-	-	-	-	-	4	644-664
PC-5p-77276_26	TGAGGGCTAGTTTGGATACTT	GRMZM2G056681_T01	-	-	-	-	-	4	351-371
zma-miR156a-3p	GCTCACTTCTCTCTCTGTCAGT	GRMZM2G067426_T02	-	-	-	-	-	4	219-239
sbi-MIR5568d-p5_1ss4TC	GTTCTGGCTTTTCTAGATACA	GRMZM2G029922_T02	-	-	-	-	-	1.5	998-1018
sbi-MIR5568d-p5_1ss4TC	GTTCTGGCTTTTCTAGATACA	GRMZM2G115914_T01	Galactose oxidase/kelch repeat superfamily protein	GO:0005515(protein binding)	-	[R] Uncharacterized conserved protein, contains kelch repeat	ADO1,FKL2,LKP1,ZTL	2.5	8703-8722
sbi-MIR5568d-p5_1ss4TC	GTTCTGGCTTTTCTAGATACA	GRMZM2G075372_T02	-	-	-	-	-	3	1722-1742
sbi-MIR5568d-p5_1ss4TC	GTTCTGGCTTTTCTAGATACA	GRMZM2G160370_T01	plant U-box 17	GO:0005515(protein binding);GO:0004842(ubiquitin-protein ligase activity);GO:0016567(protein ubiquitination);GO:0000151(ubiquitin ligase complex)	-	-	ATPUB17,PUB17	3.5	3024-3044
sbi-MIR5568d-p5_1ss4TC	GTTCTGGCTTTTCTAGATACA	GRMZM2G042208_T03	-	-	-	-	-	4	869-889
sbi-MIR5568d-p5_1ss4TC	GTTCTGGCTTTTCTAGATACA	GRMZM2G042208_T02	-	-	-	-	-	4	1149-1169
sbi-MIR5568d-p5_1ss4TC	GTTCTGGCTTTTCTAGATACA	GRMZM2G071589_T04	Splicing factor, CC1-like	GO:0003676(nucleic acid binding)	-	-		4	932-952
sbi-MIR5568d-p5_1ss4TC	GTTCTGGCTTTTCTAGATACA	GRMZM2G089454_T02	-	-	-	-	-	4	874-893
sbi-MIR5568d-p5_1ss4TC	GTTCTGGCTTTTCTAGATACA	GRMZM2G089454_T03	-	-	-	-	-	4	926-945
sbi-MIR5568d-p5_1ss4TC	GTTCTGGCTTTTCTAGATACA	GRMZM2G089454_T04	-	-	-	-	-	4	1669-1688
sbi-MIR5568d-p5_1ss4TC	GTTCTGGCTTTTCTAGATACA	GRMZM2G452444_T01	-	-	-	-	-	4	3223-3243
sbi-MIR5568d-p5_1ss4TC	GTTCTGGCTTTTCTAGATACA	GRMZM2G092123_T01	Tetratricopeptide repeat (TPR)-like superfamily protein	-	-	-		2.5	1878-1898
sbi-MIR5568d-p5_1ss4TC	GTTCTGGCTTTTCTAGATACA	GRMZM2G083301_T01	-	-	-	-	-	4	999-1019
sbi-MIR5568d-p5_1ss4TC	GTTCTGGCTTTTCTAGATACA	GRMZM2G087712_T02	transducin family protein / WD-40 repeat family protein	-	-	-		4	1281-1301
sbi-MIR5568d-p5_1ss4TC	GTTCTGGCTTTTCTAGATACA	GRMZM2G085568_T02	-	-	-	-	-	4	2372-2391
sbi-MIR5568d-p5_1ss4TC	GTTCTGGCTTTTCTAGATACA	GRMZM2G155387_T02	-	-	-	-	-	4	788-808
sbi-MIR5568d-p5_1ss4TC	GTTCTGGCTTTTCTAGATACA	GRMZM2G155387_T01	-	-	-	-	-	4	788-808
sbi-MIR5568d-p5_1ss4TC	GTTCTGGCTTTTCTAGATACA	GRMZM2G005374_T02	-	-	-	-		1.5	1112-1132
sbi-MIR5568d-p5_1ss4TC	GTTCTGGCTTTTCTAGATACA	GRMZM2G005374_T01	SNARE-like superfamily protein	-	-	-		1.5	1196-1216
sbi-MIR5568d-p5_1ss4TC	GTTCTGGCTTTTCTAGATACA	GRMZM2G074857_T01	chloroplast sulfur E	-	-	[T] Stress-induced protein UVI31+	ATSUFE,CPSUFE,EMB1374,SUFE1	4	1376-1396
sbi-MIR5568d-p5_1ss4TC	GTTCTGGCTTTTCTAGATACA	GRMZM2G074857_T02	chloroplast sulfur E	-	-	[T] Stress-induced protein UVI31+	ATSUFE,CPSUFE,EMB1374,SUFE1	4	1314-1334
sbi-MIR5568d-p5_1ss4TC	GTTCTGGCTTTTCTAGATACA	GRMZM2G032942_T05	-	-	-	-	-	2	1849-1869
sbi-MIR5568d-p5_1ss4TC	GTTCTGGCTTTTCTAGATACA	GRMZM2G032942_T04	-	-	-	-	-	2	1849-1869
sbi-MIR5568d-p5_1ss4TC	GTTCTGGCTTTTCTAGATACA	GRMZM2G032942_T03	-	-	-	-	-	2	1849-1869
sbi-MIR5568d-p5_1ss4TC	GTTCTGGCTTTTCTAGATACA	GRMZM2G032942_T02	-	-	-	-	-	2	1849-1869
sbi-MIR5568d-p5_1ss4TC	GTTCTGGCTTTTCTAGATACA	GRMZM2G032942_T01	-	-	-	-	-	2	1849-1869
sbi-MIR5568d-p5_1ss4TC	GTTCTGGCTTTTCTAGATACA	GRMZM2G032942_T06	-	-	-	-	-	2	1849-1869
sbi-MIR5568d-p5_1ss4TC	GTTCTGGCTTTTCTAGATACA	GRMZM2G003804_T01	-	-	-	-	-	3.5	352-372
sbi-MIR5568d-p5_1ss4TC	GTTCTGGCTTTTCTAGATACA	GRMZM2G040209_T02	-	-	-	-	-	4	872-892
sbi-MIR5568d-p5_1ss4TC	GTTCTGGCTTTTCTAGATACA	GRMZM2G035719_T02	-	-	-	-	-	4	2456-2475
sbi-MIR5568d-p5_1ss4TC	GTTCTGGCTTTTCTAGATACA	GRMZM2G035719_T01	-	-	-	-	-	4	1167-1186
sbi-MIR5568d-p5_1ss4TC	GTTCTGGCTTTTCTAGATACA	GRMZM2G035719_T04	-	-	-	-	-	4	1239-1258
PC-5p-8817_155	TAGGTCTTGTTTGGCTGCACT	GRMZM2G020540_T01	-	-	-	-	-	3.5	422-442
PC-5p-8817_155	TAGGTCTTGTTTGGCTGCACT	GRMZM2G019050_T06	-	-	-	-	-	4	1328-1348
PC-5p-8817_155	TAGGTCTTGTTTGGCTGCACT	GRMZM2G019050_T05	-	-	-	-	-	4	2423-2443
PC-5p-8817_155	TAGGTCTTGTTTGGCTGCACT	GRMZM2G019050_T02	-	-	-	-	-	4	2979-2999
PC-5p-8817_155	TAGGTCTTGTTTGGCTGCACT	GRMZM2G019050_T01	-	-	-	-	-	4	2982-3002
PC-5p-8817_155	TAGGTCTTGTTTGGCTGCACT	GRMZM2G409430_T01	-	-	-	-	-	3.5	1000-1020
PC-5p-8817_155	TAGGTCTTGTTTGGCTGCACT	GRMZM2G409430_T02	-	-	-	-	-	3.5	1000-1020
PC-5p-8817_155	TAGGTCTTGTTTGGCTGCACT	GRMZM2G039889_T02	-	-	-	-	-	4	3245-3265
gma-miR167a_R+1	TGAAGCTGCCAGCATGATCTAC	GRMZM2G502560_T01	-	-	-	-		2	987-1008
zma-MIR171i-p3	TGATTGAGCCGTGCCAATATC	GRMZM2G110579_T01	GRAS family transcription factor	-	-	-	ATHAM3,HAM3	1	1078-1098
zma-MIR171i-p3	TGATTGAGCCGTGCCAATATC	GRMZM2G051785_T01	GRAS family transcription factor	-	-	-	ATHAM3,HAM3	1	677-697
zma-MIR171i-p3	TGATTGAGCCGTGCCAATATC	GRMZM2G037792_T01	GRAS family transcription factor	-	-	-	ATHAM3,HAM3	1	1322-1342
zma-MIR171i-p3	TGATTGAGCCGTGCCAATATC	GRMZM5G825321_T01	GRAS family transcription factor	-	-	-	ATHAM3,HAM3	1	507-527
zma-MIR171i-p3	TGATTGAGCCGTGCCAATATC	GRMZM5G825321_T02	GRAS family transcription factor	-	-	-	ATHAM3,HAM3	1	1460-1480
zma-miR398b-5p_L-1R+1	GGGCGGACTGGGAACACATGG	GRMZM5G824689_T01	-	-	-	-		2.5	215-235
zma-miR398b-5p_L-1R+1	GGGCGGACTGGGAACACATGG	GRMZM2G100336_T01	structural constituent of ribosome	GO:0003735(structural constituent of ribosome);GO:0006412(translation);GO:0005840(ribosome)	-	-		3	559-579
zma-miR156l-3p_L+1	TGCTCACTGCTCTATCTGTCACC	GRMZM2G424651_T02	ARID/BRIGHT DNA-binding domain;ELM2 domain protein	-	-	-		4	1497-1519
zma-miR156l-3p_L+1	TGCTCACTGCTCTATCTGTCACC	GRMZM2G424651_T01	ARID/BRIGHT DNA-binding domain;ELM2 domain protein	-	-	-		4	2034-2056
PC-5p-73902_27	GTTCGGTTACACCAATCCAGAGGG	GRMZM5G897816_T01	-	-	-	-		0.5	1451-1474
zma-miR172a_R+1	AGAATCTTGATGATGCTGCAT	GRMZM2G017847_T01	actin-11	-	-	-	ACT11	2.5	2107-2127
zma-miR172a_R+1	AGAATCTTGATGATGCTGCAT	GRMZM2G108996_T02	DZC (Disease resistance/zinc finger/chromosome condensation-like region) domain containing protein	-	-	-	BRX,NLM9	4	601-620
zma-miR172a_R+1	AGAATCTTGATGATGCTGCAT	GRMZM5G803935_T01	-	-	-	-		3.5	278-298
zma-miR172a_R+1	AGAATCTTGATGATGCTGCAT	GRMZM2G076602_T01	Integrase-type DNA-binding superfamily protein	GO:0003700(sequence-specific DNA binding transcription factor activity);GO:0006355(regulation of transcription, DNA-dependent)	-	-	AP2,FL1,FLO2	4	925-945
zma-miR2275a-3p	TTTGTTTTCCTCCAATATCTCA	GRMZM2G123625_T01	-	-	-	-	-	3	62-83
zma-miR2275a-3p	TTTGTTTTCCTCCAATATCTCA	GRMZM2G013792_T01	-	-	-	-	-	3	79-100
zma-miR2275a-3p	TTTGTTTTCCTCCAATATCTCA	GRMZM2G025579_T01	-	-	-	-	-	4	582-603
zma-miR2275a-3p	TTTGTTTTCCTCCAATATCTCA	GRMZM2G066069_T01	-	-	-	-	-	4	312-334
zma-miR2275a-3p	TTTGTTTTCCTCCAATATCTCA	GRMZM2G134791_T01	-	-	-	-	-	4	318-340
zma-miR2275a-3p	TTTGTTTTCCTCCAATATCTCA	AC197672.3_FGT002	-	-	-	-	-	4	1494-1514
zma-miR2275a-3p	TTTGTTTTCCTCCAATATCTCA	GRMZM2G020382_T01	-	-	-	-	-	4	21-42
zma-miR2275a-3p	TTTGTTTTCCTCCAATATCTCA	GRMZM5G858094_T02	-	-	-	-	-	4	1530-1550
zma-miR2275a-3p	TTTGTTTTCCTCCAATATCTCA	GRMZM5G858094_T01	-	-	-	-	-	4	1530-1550
zma-miR399e-3p	TGCCAAAGGAGAGTTGCCCTG	GRMZM2G075384_T03	-	-	-	-		4	103-123
zma-miR399e-3p	TGCCAAAGGAGAGTTGCCCTG	GRMZM2G075384_T02	-	-	-	-		4	103-123
zma-miR399e-3p	TGCCAAAGGAGAGTTGCCCTG	GRMZM2G075384_T01	-	-	-	-		4	103-123
PC-3p-108836_19	ACACGACTAAGGGTATAGGTGAGC	GRMZM5G835677_T02	DNAJ heat shock family protein	-	-	[O] Molecular chaperone (DnaJ superfamily)		3	1368-1391
PC-3p-108836_19	ACACGACTAAGGGTATAGGTGAGC	GRMZM5G835677_T01	DNAJ heat shock family protein	-	-	[O] Molecular chaperone (DnaJ superfamily)		3	1767-1790
zma-miR156k-5p_L+1	TTGACAGAAGAGAGCGAGCAC	GRMZM2G097275_T04	squamosa promoter binding protein-like 2	GO:0003677(DNA binding);GO:0005634(nucleus)	-	-	SPL2	1	1360-1380
zma-miR156k-5p_L+1	TTGACAGAAGAGAGCGAGCAC	GRMZM2G097275_T02	squamosa promoter binding protein-like 2	GO:0003677(DNA binding);GO:0005634(nucleus)	-	-	SPL2	1	2063-2083
zma-miR156k-5p_L+1	TTGACAGAAGAGAGCGAGCAC	GRMZM2G097275_T03	squamosa promoter binding protein-like 2	GO:0003677(DNA binding);GO:0005634(nucleus)	-	-	SPL2	1	2063-2083
zma-miR156k-5p_L+1	TTGACAGAAGAGAGCGAGCAC	GRMZM2G097275_T01	squamosa promoter binding protein-like 2	GO:0003677(DNA binding);GO:0005634(nucleus)	-	-	SPL2	1	2063-2083
zma-miR156k-5p_L+1	TTGACAGAAGAGAGCGAGCAC	GRMZM2G156621_T01	squamosa promoter binding protein-like 10	GO:0003677(DNA binding);GO:0005634(nucleus)	-	-	SPL10	2.5	859-879
zma-miR156k-5p_L+1	TTGACAGAAGAGAGCGAGCAC	GRMZM2G126827_T01	squamosa promoter binding protein-like 10	GO:0003677(DNA binding);GO:0005634(nucleus)	-	-	SPL10	2.5	927-947
zma-miR156k-5p_L+1	TTGACAGAAGAGAGCGAGCAC	GRMZM5G878561_T01	Squamosa promoter-binding protein-like (SBP domain) transcription factor family protein	GO:0003677(DNA binding);GO:0005634(nucleus)	-	-		1.5	2340-2360
zma-miR156k-5p_L+1	TTGACAGAAGAGAGCGAGCAC	GRMZM2G421604_T01	Major facilitator superfamily protein	-	-	-		4	1461-1482
zma-miR156k-5p_L+1	TTGACAGAAGAGAGCGAGCAC	GRMZM2G421604_T02	Major facilitator superfamily protein	-	-	-		4	1576-1597
zma-miR156k-5p_L+1	TTGACAGAAGAGAGCGAGCAC	GRMZM2G421604_T03	Major facilitator superfamily protein	-	-	-		4	1969-1990
zma-miR156k-5p_L+1	TTGACAGAAGAGAGCGAGCAC	GRMZM2G421604_T04	Major facilitator superfamily protein	-	-	-		4	2138-2159
zma-miR156k-5p_L+1	TTGACAGAAGAGAGCGAGCAC	GRMZM5G806833_T01	-	-	-	-		2	591-611
zma-miR156k-5p_L+1	TTGACAGAAGAGAGCGAGCAC	GRMZM2G148467_T01	squamosa promoter binding protein-like 10	GO:0003677(DNA binding);GO:0005634(nucleus)	-	-	SPL10	2	836-856
zma-miR156k-5p_L+1	TTGACAGAAGAGAGCGAGCAC	GRMZM2G148467_T02	-	-	-	-		2	984-1004
zma-miR156k-5p_L+1	TTGACAGAAGAGAGCGAGCAC	GRMZM2G004083_T02	Alkaline phytoceramidase (aPHC)	-	-	-		4	18-37
zma-miR156k-5p_L+1	TTGACAGAAGAGAGCGAGCAC	GRMZM2G004083_T01	Alkaline phytoceramidase (aPHC)	-	-	-		4	18-37
zma-miR156k-5p_L+1	TTGACAGAAGAGAGCGAGCAC	GRMZM2G061734_T01	Squamosa promoter-binding protein-like (SBP domain) transcription factor family protein	GO:0003677(DNA binding);GO:0005634(nucleus)	-	-		2	1567-1587
zma-MIR397b-p5	TTGAGCGCAGCGTTGATGAGC	AC212231.3_FGT003	-	-	-	-		4	364-384
zma-MIR397b-p5	TTGAGCGCAGCGTTGATGAGC	GRMZM2G094375_T01	laccase 7	GO:0016491(oxidoreductase activity);GO:0055114(oxidation-reduction process);GO:0005507(copper ion binding)	-	[Q] Multicopper oxidases	LAC7	3	803-823
zma-MIR397b-p5	TTGAGCGCAGCGTTGATGAGC	GRMZM2G094375_T02	laccase 7	GO:0016491(oxidoreductase activity);GO:0055114(oxidation-reduction process);GO:0005507(copper ion binding)	-	-	LAC7	3	946-966
zma-MIR397b-p5	TTGAGCGCAGCGTTGATGAGC	GRMZM2G094375_T03	laccase 7	GO:0016491(oxidoreductase activity);GO:0055114(oxidation-reduction process);GO:0005507(copper ion binding)	-	-	LAC7	3	894-914
sbi-miR6221-5p	TTCTGACTTCTGGCCCCTGCT	GRMZM2G023647_T01	-	-	-	-		2	1713-1733
sbi-miR6221-5p	TTCTGACTTCTGGCCCCTGCT	GRMZM2G471283_T01	hAT transposon superfamily protein	-	-	-		2.5	25153-25172
sbi-miR6221-5p	TTCTGACTTCTGGCCCCTGCT	AC206031.3_FGT007	-	-	-	-		4	536-555
sbi-miR6221-5p	TTCTGACTTCTGGCCCCTGCT	GRMZM2G153017_T02	-	-	-	-	-	4	3270-3289
sbi-miR6221-5p	TTCTGACTTCTGGCCCCTGCT	GRMZM2G153017_T01	-	-	-	-	-	4	3270-3289
sbi-MIR5565e-p5_2ss1CT18TG	TACCTCAATCCACATGTGTTG	GRMZM2G074282_T02	-	-	-	-	-	3.5	1504-1525
sbi-MIR5565e-p5_2ss1CT18TG	TACCTCAATCCACATGTGTTG	GRMZM2G045227_T01	-	-	-	-		4	1144-1164
sbi-MIR5565e-p5_2ss1CT18TG	TACCTCAATCCACATGTGTTG	GRMZM2G034182_T01	-	-	-	-	-	4	547-566
sbi-MIR5565e-p5_2ss1CT18TG	TACCTCAATCCACATGTGTTG	GRMZM2G140150_T01	-	-	-	-	-	4	1395-1414
sbi-MIR5565e-p5_2ss1CT18TG	TACCTCAATCCACATGTGTTG	GRMZM2G048800_T01	Transducin/WD40 repeat-like superfamily protein	GO:0005515(protein binding)	-	[S] WD40 repeat-containing protein		4	1515-1534
sbi-MIR5565e-p5_2ss1CT18TG	TACCTCAATCCACATGTGTTG	GRMZM2G014826_T01	tetraspanin2	GO:0016021(integral to membrane)	-	-	TET2	4	1267-1286
sbi-MIR5565e-p5_2ss1CT18TG	TACCTCAATCCACATGTGTTG	GRMZM2G010871_T06	heat shock transcription factor A6B	-	-	-	AT-HSFA6B,HSFA6B	3.5	1186-1206
sbi-MIR5565e-p5_2ss1CT18TG	TACCTCAATCCACATGTGTTG	GRMZM2G010871_T04	heat shock transcription factor A6B	-	-	-	AT-HSFA6B,HSFA6B	3.5	1251-1271
sbi-MIR5565e-p5_2ss1CT18TG	TACCTCAATCCACATGTGTTG	AC199541.4_FGT007	UDP-Glycosyltransferase superfamily protein	GO:0016758(transferase activity, transferring hexosyl groups);GO:0008152(metabolic process)	-	[C] UDP-glucuronosyl and UDP-glucosyl transferase		4	1483-1502
sbi-MIR5565e-p5_2ss1CT18TG	TACCTCAATCCACATGTGTTG	GRMZM2G021742_T02	U2 small nuclear ribonucleoprotein A	-	-	-	U2A\'	4	1363-1382
sbi-MIR5565e-p5_2ss1CT18TG	TACCTCAATCCACATGTGTTG	GRMZM2G078238_T01	Protein of unknown function (DUF300)	-	-	[T] Predicted seven transmembrane receptor - rhodopsin family		2.5	1116-1136
sbi-MIR5565e-p5_2ss1CT18TG	TACCTCAATCCACATGTGTTG	GRMZM2G049076_T01	sucrose phosphate synthase 1F	GO:0009058(biosynthetic process);GO:0005985(sucrose metabolic process)	-	[M] Glycosyltransferase	ATSPS1F,SPS1F	3.5	3634-3654
sbi-MIR5565e-p5_2ss1CT18TG	TACCTCAATCCACATGTGTTG	GRMZM2G452811_T01	-	-	-	-	-	4	93-112
sbi-MIR5565e-p5_2ss1CT18TG	TACCTCAATCCACATGTGTTG	GRMZM2G153833_T03	P-loop containing nucleoside triphosphate hydrolases superfamily protein	-	-	-		2	1101-1121
sbi-MIR5565e-p5_2ss1CT18TG	TACCTCAATCCACATGTGTTG	GRMZM2G153833_T02	P-loop containing nucleoside triphosphate hydrolases superfamily protein	-	-	-		2	1101-1121
sbi-MIR5565e-p5_2ss1CT18TG	TACCTCAATCCACATGTGTTG	GRMZM6G787651_T01	cycling DOF factor 3	GO:0003677(DNA binding);GO:0006355(regulation of transcription, DNA-dependent)	-	-	CDF3	2.5	2353-2373
sbi-MIR5565e-p5_2ss1CT18TG	TACCTCAATCCACATGTGTTG	GRMZM2G170291_T03	DNAse I-like superfamily protein	-	-	-		2.5	688-708
sbi-MIR5565e-p5_2ss1CT18TG	TACCTCAATCCACATGTGTTG	GRMZM2G039536_T02	-	-	-	-	-	4	839-858
sbi-MIR5565e-p5_2ss1CT18TG	TACCTCAATCCACATGTGTTG	GRMZM2G019538_T02	-	-	-	-		1	514-534
sbi-MIR5565e-p5_2ss1CT18TG	TACCTCAATCCACATGTGTTG	GRMZM2G019538_T01	-	-	-	-		1	514-534
sbi-MIR5565e-p5_2ss1CT18TG	TACCTCAATCCACATGTGTTG	GRMZM2G039889_T02	-	-	-	-	-	3.5	3221-3241
sbi-MIR5565e-p5_2ss1CT18TG	TACCTCAATCCACATGTGTTG	GRMZM2G040088_T01	-	-	-	-		4	87-106
sbi-MIR5565e-p5_2ss1CT18TG	TACCTCAATCCACATGTGTTG	GRMZM2G100333_T02	Protein kinase superfamily protein	-	-	-	emb1187	2	1633-1653
sbi-MIR5565e-p5_2ss1CT18TG	TACCTCAATCCACATGTGTTG	GRMZM2G100333_T01	Protein kinase superfamily protein	-	-	[I] Ethanolamine kinase	emb1187	2	1690-1710
sbi-MIR5565e-p5_2ss1CT18TG	TACCTCAATCCACATGTGTTG	GRMZM2G048661_T01	RNI-like superfamily protein	-	-	-		4	2102-2121
PC-5p-312416_7	CCACCATCTACGGCTGAGTGC	GRMZM2G068277_T02	-	-	-	-	-	2.5	202-222
PC-5p-312416_7	CCACCATCTACGGCTGAGTGC	GRMZM2G068277_T01	-	-	-	-	-	2.5	202-222
PC-3p-103524_20	TTATTTGAAAATACTGTTCTTT	GRMZM5G839644_T01	Leucine-rich repeat protein kinase family protein	GO:0005515(protein binding);GO:0004672(protein kinase activity);GO:0006468(protein phosphorylation)	-	[S] Leucine-rich repeat protein		4	1606-1628
PC-3p-103524_20	TTATTTGAAAATACTGTTCTTT	GRMZM2G131969_T05	Endosomal targeting BRO1-like domain-containing protein	-	-	-		4	2153-2174
zma-miR399a-3p	TGCCAAAGGAGAATTGCCCTG	GRMZM5G845519_T01	-	-	-	-		4	1872-1892
zma-miR399a-3p	TGCCAAAGGAGAATTGCCCTG	GRMZM2G075384_T03	-	-	-	-		3	103-123
zma-miR399a-3p	TGCCAAAGGAGAATTGCCCTG	GRMZM2G075384_T02	-	-	-	-		3	103-123
zma-miR399a-3p	TGCCAAAGGAGAATTGCCCTG	GRMZM2G075384_T01	-	-	-	-		3	103-123
mtr-miR171c_L+1_1ss22TC	ATGATTGAGCCGTGCCAATATC	GRMZM2G110579_T01	GRAS family transcription factor	-	-	-	ATHAM3,HAM3	2	1078-1099
mtr-miR171c_L+1_1ss22TC	ATGATTGAGCCGTGCCAATATC	GRMZM2G051785_T01	GRAS family transcription factor	-	-	-	ATHAM3,HAM3	2	677-698
mtr-miR171c_L+1_1ss22TC	ATGATTGAGCCGTGCCAATATC	GRMZM2G037792_T01	GRAS family transcription factor	-	-	-	ATHAM3,HAM3	2	1322-1343
mtr-miR171c_L+1_1ss22TC	ATGATTGAGCCGTGCCAATATC	GRMZM5G825321_T01	GRAS family transcription factor	-	-	-	ATHAM3,HAM3	2	507-528
mtr-miR171c_L+1_1ss22TC	ATGATTGAGCCGTGCCAATATC	GRMZM5G825321_T02	GRAS family transcription factor	-	-	-	ATHAM3,HAM3	2	1460-1481
zma-miR156j-3p_L-1	GCTCTCTGCTCTCACTGTCATC	GRMZM2G400109_T01	RING/U-box superfamily protein	GO:0046872(metal ion binding)	-	-		4	809-829
zma-miR156j-3p_L-1	GCTCTCTGCTCTCACTGTCATC	AC197446.3_FGT009	Papain family cysteine protease	GO:0008234(cysteine-type peptidase activity);GO:0006508(proteolysis)	-	-	RD19,RD19A	2.5	498-518
zma-miR156j-3p_L-1	GCTCTCTGCTCTCACTGTCATC	GRMZM5G839240_T01	-	-	-	-		3	69-91
zma-miR156j-3p_L-1	GCTCTCTGCTCTCACTGTCATC	GRMZM5G826024_T01	-	-	-	-		3	132-154
PC-5p-7340_181	TTGTTTGGGAACAAGGATACT	GRMZM2G056419_T02	actin-related protein C1B	GO:0005515(protein binding)	ko04666(Fc gamma R-mediated phagocytosis);ko04810(Regulation of actin cytoskeleton);ko05100(Bacterial invasion of epithelial cells);ko05130(Pathogenic Escherichia coli infection);ko05131(Shigellosis)	[Z] Actin-related protein Arp2/3 complex, subunit ARPC1/p41-ARC	ARPC1,ARPC1B	3	1822-1842
PC-5p-7340_181	TTGTTTGGGAACAAGGATACT	GRMZM2G056419_T01	actin-related protein C1B	GO:0005515(protein binding)	ko04666(Fc gamma R-mediated phagocytosis);ko04810(Regulation of actin cytoskeleton);ko05100(Bacterial invasion of epithelial cells);ko05130(Pathogenic Escherichia coli infection);ko05131(Shigellosis)	[Z] Actin-related protein Arp2/3 complex, subunit ARPC1/p41-ARC	ARPC1,ARPC1B	3	1822-1842
PC-5p-7340_181	TTGTTTGGGAACAAGGATACT	GRMZM2G056419_T03	actin-related protein C1B	GO:0005515(protein binding)	-	[Z] Actin-related protein Arp2/3 complex, subunit ARPC1/p41-ARC	ARPC1,ARPC1B	3	2476-2496
PC-5p-7340_181	TTGTTTGGGAACAAGGATACT	GRMZM2G404367_T01	-	-	-	-	-	4	116-136
PC-5p-7340_181	TTGTTTGGGAACAAGGATACT	GRMZM2G006025_T01	-	-	-	-	-	4	5618-5638
PC-5p-7340_181	TTGTTTGGGAACAAGGATACT	GRMZM2G017351_T01	-	-	-	-	-	4	2929-2949
PC-5p-7340_181	TTGTTTGGGAACAAGGATACT	GRMZM2G019681_T01	-	-	-	-		4	753-773
PC-5p-7340_181	TTGTTTGGGAACAAGGATACT	GRMZM2G051932_T02	Protein of unknown function (DUF3741)	-	-	-		4	906-926
PC-5p-7340_181	TTGTTTGGGAACAAGGATACT	GRMZM2G021610_T04	-	-	-	-		4	561-581
PC-5p-7340_181	TTGTTTGGGAACAAGGATACT	GRMZM2G047694_T01	-	-	-	-	-	4	315-334
PC-5p-7340_181	TTGTTTGGGAACAAGGATACT	GRMZM2G009148_T01	-	-	-	-	-	4	384-403
osa-miR171b	TGATTGAGCCGTGCCAATATC	GRMZM2G110579_T01	GRAS family transcription factor	-	-	-	ATHAM3,HAM3	1	1078-1098
osa-miR171b	TGATTGAGCCGTGCCAATATC	GRMZM2G051785_T01	GRAS family transcription factor	-	-	-	ATHAM3,HAM3	1	677-697
osa-miR171b	TGATTGAGCCGTGCCAATATC	GRMZM2G037792_T01	GRAS family transcription factor	-	-	-	ATHAM3,HAM3	1	1322-1342
osa-miR171b	TGATTGAGCCGTGCCAATATC	GRMZM5G825321_T01	GRAS family transcription factor	-	-	-	ATHAM3,HAM3	1	507-527
osa-miR171b	TGATTGAGCCGTGCCAATATC	GRMZM5G825321_T02	GRAS family transcription factor	-	-	-	ATHAM3,HAM3	1	1460-1480
PC-3p-17455_90	GCAAAGGATTATAGTCCCCTC	GRMZM5G898887_T02	Leucine-rich repeat transmembrane protein kinase protein	GO:0004672(protein kinase activity);GO:0006468(protein phosphorylation)	-	-		2.5	17750-17770
PC-3p-17455_90	GCAAAGGATTATAGTCCCCTC	GRMZM5G898887_T01	Leucine-rich repeat transmembrane protein kinase protein	GO:0005515(protein binding);GO:0004672(protein kinase activity);GO:0006468(protein phosphorylation)	-	-		2.5	17750-17770
zma-miR159a-3p	TTTGGATTGAAGGGAGCTCTG	GRMZM2G070523_T02	myb domain protein 101	GO:0003682(chromatin binding)	-	[K] Transcription factor, Myb superfamily	ATM1,ATMYB101,MYB101	4	1044-1064
zma-miR159a-3p	TTTGGATTGAAGGGAGCTCTG	GRMZM2G070523_T01	myb domain protein 101	GO:0003682(chromatin binding)	-	[K] Transcription factor, Myb superfamily	ATM1,ATMYB101,MYB101	4	1095-1115
zma-miR159a-3p	TTTGGATTGAAGGGAGCTCTG	GRMZM2G070523_T03	myb domain protein 101	GO:0003682(chromatin binding)	-	[K] Transcription factor, Myb superfamily	ATM1,ATMYB101,MYB101	4	992-1012
zma-miR159a-3p	TTTGGATTGAAGGGAGCTCTG	GRMZM2G034372_T02	MuDR family transposase	GO:0005515(protein binding);GO:0008270(zinc ion binding)	-	-		3	26-45
zma-miR159a-3p	TTTGGATTGAAGGGAGCTCTG	GRMZM2G034372_T01	MuDR family transposase	GO:0005515(protein binding);GO:0008270(zinc ion binding)	-	-		3	26-45
zma-miR159a-3p	TTTGGATTGAAGGGAGCTCTG	AC217264.3_FGT005	myb domain protein 101	GO:0003682(chromatin binding)	-	[K] Transcription factor, Myb superfamily	ATM1,ATMYB101,MYB101	4	905-925
zma-miR159a-3p	TTTGGATTGAAGGGAGCTCTG	GRMZM2G004090_T01	myb domain protein 101	GO:0003682(chromatin binding)	-	-	ATM1,ATMYB101,MYB101	2.5	1001-1021
zma-miR159a-3p	TTTGGATTGAAGGGAGCTCTG	GRMZM2G000645_T03	Coatomer, beta\' subunit	GO:0005515(protein binding);GO:0005198(structural molecule activity);GO:0006886(intracellular protein transport);GO:0016192(vesicle-mediated transport);GO:0030117(membrane coat)	-	[U] Vesicle coat complex COPI, beta' subunit		3.5	611-630
zma-miR159a-3p	TTTGGATTGAAGGGAGCTCTG	GRMZM2G000645_T02	Coatomer, beta\' subunit	GO:0005515(protein binding);GO:0005198(structural molecule activity);GO:0006886(intracellular protein transport);GO:0016192(vesicle-mediated transport);GO:0030117(membrane coat)	-	[U] Vesicle coat complex COPI, beta' subunit		3.5	611-630
zma-miR159a-3p	TTTGGATTGAAGGGAGCTCTG	GRMZM2G000645_T01	Coatomer, beta\' subunit	GO:0005515(protein binding);GO:0005198(structural molecule activity);GO:0006886(intracellular protein transport);GO:0016192(vesicle-mediated transport);GO:0030117(membrane coat)	-	[U] Vesicle coat complex COPI, beta' subunit		3.5	611-630
zma-miR159a-3p	TTTGGATTGAAGGGAGCTCTG	GRMZM2G311059_T01	myb-like HTH transcriptional regulator family protein	GO:0003682(chromatin binding)	-	-	DUO1	4	274-294
zma-miR159a-3p	TTTGGATTGAAGGGAGCTCTG	GRMZM2G028054_T03	myb domain protein 65	GO:0003682(chromatin binding)	-	[K] Transcription factor, Myb superfamily	ATMYB65,MYB65	3	1693-1713
zma-miR159a-3p	TTTGGATTGAAGGGAGCTCTG	GRMZM2G028054_T02	myb domain protein 65	GO:0003682(chromatin binding)	-	[K] Transcription factor, Myb superfamily	ATMYB65,MYB65	3	1693-1713
zma-miR159a-3p	TTTGGATTGAAGGGAGCTCTG	GRMZM2G028054_T01	myb domain protein 65	GO:0003682(chromatin binding)	-	[K] Transcription factor, Myb superfamily	ATMYB65,MYB65	3	1693-1713
zma-miR159a-3p	TTTGGATTGAAGGGAGCTCTG	GRMZM2G127720_T01	-	-	-	-		3	32-52
PC-5p-52201_36	AGGGCTGATTTGGTGACCGAGGAT	GRMZM2G050941_T01	-	-	-	-		2	394-416
PC-5p-52201_36	AGGGCTGATTTGGTGACCGAGGAT	GRMZM2G110735_T01	glycosyl hydrolase 9A1	GO:0004553(hydrolase activity, hydrolyzing O-glycosyl compounds);GO:0005975(carbohydrate metabolic process)	-	-	ATGH9A1,DEC,GH9A1,IRX2,KOR,KOR1,RSW2,TSD1	4	2736-2760
PC-5p-52201_36	AGGGCTGATTTGGTGACCGAGGAT	AC217358.3_FGT010	-	-	-	-		2	152-175
PC-5p-52201_36	AGGGCTGATTTGGTGACCGAGGAT	GRMZM2G010871_T06	heat shock transcription factor A6B	-	-	-	AT-HSFA6B,HSFA6B	3.5	1068-1091
PC-5p-52201_36	AGGGCTGATTTGGTGACCGAGGAT	GRMZM2G010871_T04	heat shock transcription factor A6B	-	-	-	AT-HSFA6B,HSFA6B	3.5	1133-1156
PC-5p-52201_36	AGGGCTGATTTGGTGACCGAGGAT	GRMZM2G445575_T03	TGACG motif-binding factor 4	GO:0003700(sequence-specific DNA binding transcription factor activity);GO:0043565(sequence-specific DNA binding);GO:0006355(regulation of transcription, DNA-dependent)	-	-	OBF4,TGA4	4	2229-2252
PC-5p-52201_36	AGGGCTGATTTGGTGACCGAGGAT	GRMZM5G819807_T02	CLP protease R subunit 4	-	-	-	CLPR4	3.5	1272-1295
PC-5p-52201_36	AGGGCTGATTTGGTGACCGAGGAT	GRMZM2G008425_T01	histone deacetylase 2	-	-	[B] Predicted histone deacetylase	HDA2	4	1702-1725
PC-5p-52201_36	AGGGCTGATTTGGTGACCGAGGAT	GRMZM2G024499_T02	RING/FYVE/PHD zinc finger superfamily protein	-	-	-		3.5	3242-3265
PC-5p-52201_36	AGGGCTGATTTGGTGACCGAGGAT	GRMZM2G024499_T01	-	-	-	-		3.5	3242-3265
PC-5p-52201_36	AGGGCTGATTTGGTGACCGAGGAT	GRMZM2G024499_T04	-	-	-	-		3.5	14046-14069
PC-5p-52201_36	AGGGCTGATTTGGTGACCGAGGAT	GRMZM2G024499_T05	RING/FYVE/PHD zinc finger superfamily protein	-	-	-		3.5	14046-14069
PC-5p-52201_36	AGGGCTGATTTGGTGACCGAGGAT	GRMZM2G024499_T03	-	-	-	-		3.5	14046-14069
PC-5p-52201_36	AGGGCTGATTTGGTGACCGAGGAT	GRMZM2G024499_T04	-	-	-	-		3.5	3237-3260
PC-5p-52201_36	AGGGCTGATTTGGTGACCGAGGAT	GRMZM2G024499_T05	RING/FYVE/PHD zinc finger superfamily protein	-	-	-		3.5	3237-3260
PC-5p-52201_36	AGGGCTGATTTGGTGACCGAGGAT	GRMZM2G024499_T03	-	-	-	-		3.5	3237-3260
PC-5p-52201_36	AGGGCTGATTTGGTGACCGAGGAT	GRMZM2G077256_T04	Ribosomal protein L18ae/LX family protein	GO:0003735(structural constituent of ribosome);GO:0006412(translation);GO:0005840(ribosome)	-	-		1	125-148
PC-5p-52201_36	AGGGCTGATTTGGTGACCGAGGAT	GRMZM2G077256_T03	Ribosomal protein L18ae/LX family protein	-	-	-		1	125-148
PC-5p-52201_36	AGGGCTGATTTGGTGACCGAGGAT	GRMZM2G077256_T02	Ribosomal protein L18ae/LX family protein	-	-	-		1	125-148
PC-5p-52201_36	AGGGCTGATTTGGTGACCGAGGAT	GRMZM2G077256_T01	Ribosomal protein L18ae/LX family protein	-	-	-		1	125-148
PC-3p-20419_79	TTGCGCACTCAAATTTTCGC	GRMZM2G032910_T04	-	-	-	-	-	3.5	1053-1072
PC-3p-20419_79	TTGCGCACTCAAATTTTCGC	GRMZM2G032910_T03	-	-	-	-	-	3.5	1314-1333
PC-3p-20419_79	TTGCGCACTCAAATTTTCGC	GRMZM2G006128_T02	-	-	-	-	-	4	1257-1276
PC-5p-53383_35	TGTTTGAATGCACTAGAGGTA	GRMZM2G078566_T02	O-Glycosyl hydrolases family 17 protein	GO:0004553(hydrolase activity, hydrolyzing O-glycosyl compounds);GO:0005975(carbohydrate metabolic process)	-	-		0.5	1849-1869
PC-5p-53383_35	TGTTTGAATGCACTAGAGGTA	GRMZM2G072894_T01	WWE protein-protein interaction domain protein family	-	-	-	ATP8,CEO,CEO1,RCD1	1.5	849-869
PC-5p-53383_35	TGTTTGAATGCACTAGAGGTA	GRMZM2G072894_T02	WWE protein-protein interaction domain protein family	-	-	-	ATP8,CEO,CEO1,RCD1	1.5	849-869
PC-5p-53383_35	TGTTTGAATGCACTAGAGGTA	GRMZM2G028218_T01	DNAJ homologue 2	GO:0031072(heat shock protein binding);GO:0051082(unfolded protein binding)	-	[O] Molecular chaperone (DnaJ superfamily)	ATJ2,J2	2	1953-1973
PC-5p-53383_35	TGTTTGAATGCACTAGAGGTA	GRMZM2G019971_T01	RING/U-box superfamily protein	-	-	-		2	1411-1431
PC-5p-53383_35	TGTTTGAATGCACTAGAGGTA	GRMZM2G157310_T01	-	-	-	-	-	2	981-1001
PC-5p-53383_35	TGTTTGAATGCACTAGAGGTA	GRMZM2G157310_T02	-	-	-	-	-	2	1254-1274
PC-5p-53383_35	TGTTTGAATGCACTAGAGGTA	GRMZM2G108829_T03	Protein kinase superfamily protein	GO:0004672(protein kinase activity);GO:0005524(ATP binding);GO:0006468(protein phosphorylation)	-	[T] MAPK related serine/threonine protein kinase		3	1645-1666
PC-5p-53383_35	TGTTTGAATGCACTAGAGGTA	GRMZM2G108829_T01	Protein kinase superfamily protein	GO:0004672(protein kinase activity);GO:0005524(ATP binding);GO:0006468(protein phosphorylation)	-	[T] MAPK related serine/threonine protein kinase		3	1645-1666
PC-5p-53383_35	TGTTTGAATGCACTAGAGGTA	GRMZM2G108829_T02	Protein kinase superfamily protein	GO:0004672(protein kinase activity);GO:0005524(ATP binding);GO:0006468(protein phosphorylation)	-	[T] MAPK related serine/threonine protein kinase		3	1645-1666
PC-5p-53383_35	TGTTTGAATGCACTAGAGGTA	GRMZM2G155733_T01	-	-	-	-		3.5	776-796
PC-5p-53383_35	TGTTTGAATGCACTAGAGGTA	GRMZM2G144334_T01	-	-	-	-		4	266-286
PC-5p-53383_35	TGTTTGAATGCACTAGAGGTA	GRMZM2G033135_T02	target of rapamycin	GO:0016773(phosphotransferase activity, alcohol group as acceptor);GO:0005515(protein binding)	-	-	TOR	1	8375-8395
PC-5p-53383_35	TGTTTGAATGCACTAGAGGTA	GRMZM2G033135_T01	target of rapamycin	GO:0016773(phosphotransferase activity, alcohol group as acceptor);GO:0005515(protein binding)	-	-	TOR	1	8375-8395
PC-5p-53383_35	TGTTTGAATGCACTAGAGGTA	GRMZM2G439860_T02	-	-	-	-	-	2	692-712
PC-5p-53383_35	TGTTTGAATGCACTAGAGGTA	GRMZM2G025552_T02	-	-	-	-	-	3	129-149
PC-5p-53383_35	TGTTTGAATGCACTAGAGGTA	GRMZM2G701529_T01	-	-	-	-	-	4	528-547
PC-5p-53383_35	TGTTTGAATGCACTAGAGGTA	GRMZM2G061472_T02	zinc ion binding	-	-	[D] Protein involved in sister chromatid separation and/or segregation		1	2191-2211
PC-5p-53383_35	TGTTTGAATGCACTAGAGGTA	GRMZM2G061472_T01	zinc ion binding	-	-	-		1	2296-2316
PC-5p-53383_35	TGTTTGAATGCACTAGAGGTA	GRMZM5G836028_T01	retinoblastoma-related 1	GO:0051726(regulation of cell cycle);GO:0005634(nucleus)	-	-	ATRBR1,RB,RB1,RBR,RBR1	1.5	1742-1762
PC-5p-53383_35	TGTTTGAATGCACTAGAGGTA	GRMZM2G420334_T01	SWAP (Suppressor-of-White-APricot)/surp domain-containing protein	-	-	-		1.5	1541-1561
PC-5p-53383_35	TGTTTGAATGCACTAGAGGTA	GRMZM2G071491_T01	SEUSS-like 2	-	-	-	SLK2	4	1029-1049
PC-5p-53383_35	TGTTTGAATGCACTAGAGGTA	GRMZM2G071491_T02	SEUSS-like 2	-	-	-	SLK2	4	1029-1049
PC-5p-53383_35	TGTTTGAATGCACTAGAGGTA	GRMZM2G700307_T01	-	-	-	-		0.5	295-315
PC-5p-53383_35	TGTTTGAATGCACTAGAGGTA	GRMZM2G066981_T06	Mediator complex, subunit Med7	GO:0001104(RNA polymerase II transcription cofactor activity);GO:0006357(regulation of transcription from RNA polymerase II promoter);GO:0016592(mediator complex)	-	[K] Transcriptional coactivator		2	2545-2565
PC-5p-53383_35	TGTTTGAATGCACTAGAGGTA	GRMZM2G066981_T01	Mediator complex, subunit Med7	GO:0001104(RNA polymerase II transcription cofactor activity);GO:0006357(regulation of transcription from RNA polymerase II promoter);GO:0016592(mediator complex)	-	[K] Transcriptional coactivator		2	2572-2592
PC-5p-53383_35	TGTTTGAATGCACTAGAGGTA	GRMZM2G066981_T02	Mediator complex, subunit Med7	GO:0001104(RNA polymerase II transcription cofactor activity);GO:0006357(regulation of transcription from RNA polymerase II promoter);GO:0016592(mediator complex)	-	[K] Transcriptional coactivator		2	2591-2611
PC-5p-53383_35	TGTTTGAATGCACTAGAGGTA	GRMZM2G149698_T02	-	-	-	-	-	4	638-658
PC-5p-53383_35	TGTTTGAATGCACTAGAGGTA	GRMZM2G005374_T02	-	-	-	-		0.5	685-705
PC-5p-53383_35	TGTTTGAATGCACTAGAGGTA	GRMZM2G005374_T01	SNARE-like superfamily protein	-	-	-		0.5	769-789
PC-5p-53383_35	TGTTTGAATGCACTAGAGGTA	GRMZM2G047301_T01	-	-	-	-		1	37-57
PC-5p-53383_35	TGTTTGAATGCACTAGAGGTA	GRMZM2G132021_T03	Peptidyl-tRNA hydrolase family protein	GO:0004045(aminoacyl-tRNA hydrolase activity)	-	[J] Peptidyl-tRNA hydrolase		2	1156-1176
PC-5p-53383_35	TGTTTGAATGCACTAGAGGTA	GRMZM2G027546_T02	ubiquitin-conjugating enzyme 25	GO:0016881(acid-amino acid ligase activity)	-	[O] Ubiquitin-protein ligase	PFU1,UBC25	2	1956-1976
PC-5p-53383_35	TGTTTGAATGCACTAGAGGTA	GRMZM2G027546_T01	ubiquitin-conjugating enzyme 25	GO:0016881(acid-amino acid ligase activity)	-	[O] Ubiquitin-protein ligase	PFU1,UBC25	2	2004-2024
PC-5p-53383_35	TGTTTGAATGCACTAGAGGTA	GRMZM2G091397_T02	alpha/beta-Hydrolases superfamily protein	GO:0016787(hydrolase activity);GO:0008152(metabolic process)	-	-		2.5	1530-1550
PC-5p-53383_35	TGTTTGAATGCACTAGAGGTA	GRMZM5G870080_T01	-	-	-	-		2.5	879-899
PC-5p-53383_35	TGTTTGAATGCACTAGAGGTA	GRMZM2G048611_T01	Heat shock protein DnaJ, N-terminal with domain of unknown function (DUF1977)	-	-	[O] Molecular chaperone (DnaJ superfamily)		3	7333-7353
PC-5p-53383_35	TGTTTGAATGCACTAGAGGTA	GRMZM2G095670_T01	-	-	-	-	-	4	1974-1994
PC-5p-53383_35	TGTTTGAATGCACTAGAGGTA	GRMZM2G095670_T02	-	-	-	-	-	4	1988-2008
PC-5p-53383_35	TGTTTGAATGCACTAGAGGTA	GRMZM2G081571_T03	Molybdenum cofactor sulfurase family protein	GO:0003824(catalytic activity);GO:0030151(molybdenum ion binding);GO:0030170(pyridoxal phosphate binding)	-	-		3.5	1145-1165
PC-5p-53383_35	TGTTTGAATGCACTAGAGGTA	GRMZM2G081571_T01	Molybdenum cofactor sulfurase family protein	GO:0003824(catalytic activity);GO:0030151(molybdenum ion binding);GO:0030170(pyridoxal phosphate binding)	-	-		3.5	1145-1165
PC-5p-53383_35	TGTTTGAATGCACTAGAGGTA	GRMZM2G021610_T04	-	-	-	-		3.5	8838-8857
PC-5p-53383_35	TGTTTGAATGCACTAGAGGTA	AC185322.3_FGT008	-	-	-	-	-	4	334-354
PC-5p-53383_35	TGTTTGAATGCACTAGAGGTA	GRMZM2G071996_T02	-	-	-	-	-	4	999-1019
PC-5p-53435_35	TTAGATGGGATACATGAGAGG	GRMZM2G029981_T02	-	-	-	-	-	4	4023-4043
PC-5p-53435_35	TTAGATGGGATACATGAGAGG	GRMZM2G029981_T01	-	-	-	-	-	4	4023-4043
PC-5p-53435_35	TTAGATGGGATACATGAGAGG	GRMZM2G064845_T01	-	-	-	-	-	4	282-302
PC-5p-97868_21	AGTTTGGGTACTCTAGTATTGACC	GRMZM2G124460_T01	Transducin/WD40 repeat-like superfamily protein	-	-	-		2	1806-1829
PC-5p-97868_21	AGTTTGGGTACTCTAGTATTGACC	GRMZM2G010871_T06	heat shock transcription factor A6B	-	-	-	AT-HSFA6B,HSFA6B	4	1203-1226
PC-5p-97868_21	AGTTTGGGTACTCTAGTATTGACC	GRMZM2G010871_T04	heat shock transcription factor A6B	-	-	-	AT-HSFA6B,HSFA6B	4	1268-1291
PC-5p-97868_21	AGTTTGGGTACTCTAGTATTGACC	GRMZM2G034372_T01	MuDR family transposase	GO:0005515(protein binding);GO:0008270(zinc ion binding)	-	-		4	4804-4827
PC-5p-97868_21	AGTTTGGGTACTCTAGTATTGACC	GRMZM2G044858_T02	Transducin/WD40 repeat-like superfamily protein	-	-	-		2	1239-1262
PC-5p-97868_21	AGTTTGGGTACTCTAGTATTGACC	GRMZM5G814164_T01	peroxin 3	GO:0007031(peroxisome organization);GO:0005779(integral to peroxisomal membrane)	-	-	PEX3,PEX3-2	2	4935-4958
PC-5p-97868_21	AGTTTGGGTACTCTAGTATTGACC	GRMZM2G170291_T03	DNAse I-like superfamily protein	-	-	-		2	769-792
PC-5p-97868_21	AGTTTGGGTACTCTAGTATTGACC	GRMZM6G787651_T01	cycling DOF factor 3	GO:0003677(DNA binding);GO:0006355(regulation of transcription, DNA-dependent)	-	-	CDF3	3	2370-2393
PC-5p-97868_21	AGTTTGGGTACTCTAGTATTGACC	GRMZM2G008095_T02	Got1/Sft2-like vescicle transport protein family	GO:0016192(vesicle-mediated transport)	-	[U] Membrane protein involved in ER to Golgi transport		0	957-980
PC-5p-97868_21	AGTTTGGGTACTCTAGTATTGACC	GRMZM2G047095_T05	ferrochelatase 1	GO:0004325(ferrochelatase activity);GO:0006783(heme biosynthetic process)	ko00860(Porphyrin and chlorophyll metabolism)	[H] Protoheme ferro-lyase (ferrochelatase)	ATFC-I,FC-I,FC1	4	1727-1750
PC-5p-97868_21	AGTTTGGGTACTCTAGTATTGACC	GRMZM2G047095_T03	ferrochelatase 1	GO:0004325(ferrochelatase activity);GO:0006783(heme biosynthetic process)	ko00860(Porphyrin and chlorophyll metabolism)	[H] Protoheme ferro-lyase (ferrochelatase)	ATFC-I,FC-I,FC1	4	1991-2014
PC-5p-97868_21	AGTTTGGGTACTCTAGTATTGACC	GRMZM2G047095_T04	ferrochelatase 1	GO:0004325(ferrochelatase activity);GO:0006783(heme biosynthetic process)	ko00860(Porphyrin and chlorophyll metabolism)	[H] Protoheme ferro-lyase (ferrochelatase)	ATFC-I,FC-I,FC1	4	1995-2018
PC-5p-97868_21	AGTTTGGGTACTCTAGTATTGACC	GRMZM2G047095_T01	ferrochelatase 1	GO:0004325(ferrochelatase activity);GO:0006783(heme biosynthetic process)	ko00860(Porphyrin and chlorophyll metabolism)	[H] Protoheme ferro-lyase (ferrochelatase)	ATFC-I,FC-I,FC1	4	1978-2001
PC-5p-97868_21	AGTTTGGGTACTCTAGTATTGACC	GRMZM2G047095_T02	ferrochelatase 1	GO:0004325(ferrochelatase activity);GO:0006783(heme biosynthetic process)	ko00860(Porphyrin and chlorophyll metabolism)	[H] Protoheme ferro-lyase (ferrochelatase)	ATFC-I,FC-I,FC1	4	1991-2014
PC-5p-91660_22	AGGGCTTGTTCGTTTAGACCAATC	GRMZM2G053977_T04	NAD(P)-binding Rossmann-fold superfamily protein	GO:0016491(oxidoreductase activity);GO:0008152(metabolic process)	-	-		4	1644-1668
PC-5p-59553_32	AAGGGCTGATTTGGTGACCCGGGA	GRMZM2G445575_T03	TGACG motif-binding factor 4	GO:0003700(sequence-specific DNA binding transcription factor activity);GO:0043565(sequence-specific DNA binding);GO:0006355(regulation of transcription, DNA-dependent)	-	-	OBF4,TGA4	3	2230-2253
PC-5p-59553_32	AAGGGCTGATTTGGTGACCCGGGA	AC217358.3_FGT010	-	-	-	-		3	153-176
PC-5p-59553_32	AAGGGCTGATTTGGTGACCCGGGA	GRMZM2G010871_T06	heat shock transcription factor A6B	-	-	-	AT-HSFA6B,HSFA6B	3.5	1069-1092
PC-5p-59553_32	AAGGGCTGATTTGGTGACCCGGGA	GRMZM2G010871_T04	heat shock transcription factor A6B	-	-	-	AT-HSFA6B,HSFA6B	3.5	1134-1157
PC-5p-59553_32	AAGGGCTGATTTGGTGACCCGGGA	GRMZM5G819807_T02	CLP protease R subunit 4	-	-	-	CLPR4	4	1273-1296
PC-5p-59553_32	AAGGGCTGATTTGGTGACCCGGGA	GRMZM2G148494_T01	-	-	-	-		4	438-461
PC-5p-59553_32	AAGGGCTGATTTGGTGACCCGGGA	GRMZM2G077256_T04	Ribosomal protein L18ae/LX family protein	GO:0003735(structural constituent of ribosome);GO:0006412(translation);GO:0005840(ribosome)	-	-		2	126-149
PC-5p-59553_32	AAGGGCTGATTTGGTGACCCGGGA	GRMZM2G077256_T03	Ribosomal protein L18ae/LX family protein	-	-	-		2	126-149
PC-5p-59553_32	AAGGGCTGATTTGGTGACCCGGGA	GRMZM2G077256_T02	Ribosomal protein L18ae/LX family protein	-	-	-		2	126-149
PC-5p-59553_32	AAGGGCTGATTTGGTGACCCGGGA	GRMZM2G077256_T01	Ribosomal protein L18ae/LX family protein	-	-	-		2	126-149
PC-5p-59553_32	AAGGGCTGATTTGGTGACCCGGGA	GRMZM2G062673_T01	EF hand calcium-binding protein family	GO:0005509(calcium ion binding)	-	[T] Calmodulin and related proteins (EF-Hand superfamily)		4	1093-1116
PC-5p-123472_17	TTAAGGGCGGGTTTGGTGAC	GRMZM2G134523_T01	-	-	-	-	-	3.5	387-406
PC-5p-123472_17	TTAAGGGCGGGTTTGGTGAC	GRMZM2G177077_T01	-	-	-	-	-	4	2319-2338
PC-5p-123472_17	TTAAGGGCGGGTTTGGTGAC	GRMZM2G056539_T03	NC domain-containing protein-related	-	-	-		3.5	572-591
PC-5p-123472_17	TTAAGGGCGGGTTTGGTGAC	GRMZM2G066256_T01	-	-	-	-	-	2	803-822
zma-miR166j-3p	TCGGACCAGGCTTCAATCCCT	GRMZM2G114888_T01	Ribosomal protein S5 family protein	-	-	[J] Ribosomal protein S5		3	348-368
zma-miR166j-3p	TCGGACCAGGCTTCAATCCCT	GRMZM2G114888_T03	Ribosomal protein S5 family protein	-	-	[J] Ribosomal protein S5		3	348-368
zma-miR166j-3p	TCGGACCAGGCTTCAATCCCT	GRMZM2G114888_T02	Ribosomal protein S5 family protein	GO:0003723(RNA binding);GO:0003735(structural constituent of ribosome);GO:0006412(translation);GO:0005840(ribosome)	-	[J] Ribosomal protein S5		3	348-368
zma-miR166j-3p	TCGGACCAGGCTTCAATCCCT	GRMZM2G003509_T02	Homeobox-leucine zipper family protein / lipid-binding START domain-containing protein	GO:0008289(lipid binding)	-	-	ATHB-14,ATHB14,PHB,PHB-1D	2.5	978-997
zma-miR166j-3p	TCGGACCAGGCTTCAATCCCT	GRMZM2G003509_T01	Homeobox-leucine zipper family protein / lipid-binding START domain-containing protein	GO:0003700(sequence-specific DNA binding transcription factor activity);GO:0043565(sequence-specific DNA binding);GO:0006355(regulation of transcription, DNA-dependent);GO:0008289(lipid binding)	-	-	ATHB-14,ATHB14,PHB,PHB-1D	2.5	737-756
zma-miR166j-3p	TCGGACCAGGCTTCAATCCCT	GRMZM2G552083_T01	Homeobox-leucine zipper family protein / lipid-binding START domain-containing protein	GO:0008289(lipid binding)	-	-	IFL,IFL1,REV	3.5	546-565
zma-miR166j-3p	TCGGACCAGGCTTCAATCCCT	GRMZM2G336718_T01	agenet domain-containing protein / bromo-adjacent homology (BAH) domain-containing protein	GO:0008289(lipid binding)	-	-		3.5	136-155
zma-miR166j-3p	TCGGACCAGGCTTCAATCCCT	GRMZM2G123644_T01	agenet domain-containing protein / bromo-adjacent homology (BAH) domain-containing protein	GO:0003682(chromatin binding);GO:0008289(lipid binding)	-	-		3.5	546-565
zma-miR166j-3p	TCGGACCAGGCTTCAATCCCT	GRMZM2G038198_T01	Homeobox-leucine zipper family protein / lipid-binding START domain-containing protein	GO:0003735(structural constituent of ribosome);GO:0006412(translation);GO:0005840(ribosome)	-	-	ATHB9,PHV	3.5	486-505
zma-miR166j-3p	TCGGACCAGGCTTCAATCCCT	AC208827.3_FGT002	-	-	-	-		4	267-287
zma-miR166j-3p	TCGGACCAGGCTTCAATCCCT	AC187157.4_FGT005	Homeobox-leucine zipper family protein / lipid-binding START domain-containing protein	GO:0003700(sequence-specific DNA binding transcription factor activity);GO:0043565(sequence-specific DNA binding);GO:0006355(regulation of transcription, DNA-dependent);GO:0008289(lipid binding)	-	-	ATHB-15,ATHB15,CNA,ICU4	2.5	564-583
PC-5p-345733_6	TGGAGAGAATTAAGGGGGCTA	GRMZM2G445575_T03	TGACG motif-binding factor 4	GO:0003700(sequence-specific DNA binding transcription factor activity);GO:0043565(sequence-specific DNA binding);GO:0006355(regulation of transcription, DNA-dependent)	-	-	OBF4,TGA4	4	2197-2217
PC-5p-345733_6	TGGAGAGAATTAAGGGGGCTA	GRMZM2G053199_T01	-	-	-	-	-	4	220-240
PC-5p-345733_6	TGGAGAGAATTAAGGGGGCTA	GRMZM2G053199_T02	-	-	-	-	-	4	220-240
PC-5p-345733_6	TGGAGAGAATTAAGGGGGCTA	GRMZM2G055116_T01	-	-	-	-		3	1766-1786
PC-5p-345733_6	TGGAGAGAATTAAGGGGGCTA	GRMZM2G039455_T01	Stabilizer of iron transporter SufD / Polynucleotidyl transferase	GO:0005515(protein binding)	-	[J] Translation initiation factor 2C (eIF-2C) and related proteins	AGO1	3	2249-2269
zma-miR166l-3p_L+2R-2	TCTCGGACCAGGCTTCATTCC	AC208827.3_FGT002	-	-	-	-		1	269-289
zma-MIR169a-p3	ATCGGCAAGTTGTTCTTGGCT	GRMZM2G147683_T01	-	-	-	-	-	4	691-711
zma-MIR169a-p3	ATCGGCAAGTTGTTCTTGGCT	GRMZM5G838907_T01	-	-	-	-		3.5	950-971
zma-MIR169a-p3	ATCGGCAAGTTGTTCTTGGCT	GRMZM2G049608_T02	-	-	-	-	-	4	2503-2523
zma-MIR169a-p3	ATCGGCAAGTTGTTCTTGGCT	GRMZM2G049608_T01	-	-	-	-	-	4	3009-3029
zma-miR399c-5p	GGGTACGTCTCCTTTGGCACA	GRMZM2G139583_T01	myosin 1	-	-	-	ATM1	4	74-94
zma-miR399c-5p	GGGTACGTCTCCTTTGGCACA	GRMZM2G070837_T01	AMP-dependent synthetase and ligase family protein	GO:0003824(catalytic activity);GO:0008152(metabolic process)	-	[I] Acyl-CoA synthetase		4	582-602
zma-miR408b-5p_L+1	ACAGGGACGAGGCAGAGCATGG	AC206031.3_FGT007	-	-	-	-		4	188-208
zma-miR408b-5p_L+1	ACAGGGACGAGGCAGAGCATGG	GRMZM2G304915_T03	Folylpolyglutamate synthetase family protein	GO:0005524(ATP binding);GO:0009058(biosynthetic process)	ko00790(Folate biosynthesis)	[H] Folylpolyglutamate synthase	ATDFA,DFA,EMB9,GLA1	4	1593-1613
zma-miR408b-5p_L+1	ACAGGGACGAGGCAGAGCATGG	GRMZM2G304915_T04	Folylpolyglutamate synthetase family protein	GO:0005524(ATP binding);GO:0009058(biosynthetic process)	ko00790(Folate biosynthesis)	[H] Folylpolyglutamate synthase	ATDFA,DFA,EMB9,GLA1	4	1596-1616
PC-5p-25827_65	CCGAGGGGATCCATGGGAGAA	GRMZM2G056505_T01	-	-	-	-	-	3	288-308
PC-5p-25827_65	CCGAGGGGATCCATGGGAGAA	GRMZM2G056505_T02	-	-	-	-	-	3	259-279
PC-5p-25827_65	CCGAGGGGATCCATGGGAGAA	GRMZM2G126545_T01	methyl-CPG-binding domain 6	GO:0003677(DNA binding);GO:0005634(nucleus)	-	-	ATMBD6,MBD6	4	212-232
PC-5p-25827_65	CCGAGGGGATCCATGGGAGAA	GRMZM2G126545_T04	methyl-CPG-binding domain protein 13	GO:0003677(DNA binding);GO:0005634(nucleus)	-	-	MBD13	4	138-158
PC-5p-25827_65	CCGAGGGGATCCATGGGAGAA	GRMZM2G126545_T03	methyl-CPG-binding domain 7	GO:0003677(DNA binding);GO:0005634(nucleus)	-	-	ATMBD7,MBD7	4	138-158
PC-5p-25827_65	CCGAGGGGATCCATGGGAGAA	GRMZM2G126545_T02	methyl-CPG-binding domain 7	GO:0003677(DNA binding);GO:0005634(nucleus)	-	-	ATMBD7,MBD7	4	138-158
PC-5p-25827_65	CCGAGGGGATCCATGGGAGAA	GRMZM2G062673_T01	EF hand calcium-binding protein family	GO:0005509(calcium ion binding)	-	[T] Calmodulin and related proteins (EF-Hand superfamily)		4	1069-1090
zma-miR396a-5p	TTCCACAGCTTTCTTGAACTG	GRMZM2G045977_T01	growth-regulating factor 3	GO:0005524(ATP binding);GO:0016818(hydrolase activity, acting on acid anhydrides, in phosphorus-containing anhydrides);GO:0006355(regulation of transcription, DNA-dependent);GO:0005634(nucleus)	-	-	AtGRF3,GRF3	3	801-822
zma-miR396a-5p	TTCCACAGCTTTCTTGAACTG	GRMZM2G034876_T03	growth-regulating factor 5	GO:0005524(ATP binding);GO:0016818(hydrolase activity, acting on acid anhydrides, in phosphorus-containing anhydrides);GO:0006355(regulation of transcription, DNA-dependent);GO:0005634(nucleus)	-	-	AtGRF5,GRF5	3	662-683
zma-miR396a-5p	TTCCACAGCTTTCTTGAACTG	GRMZM2G034876_T02	growth-regulating factor 5	GO:0005524(ATP binding);GO:0016818(hydrolase activity, acting on acid anhydrides, in phosphorus-containing anhydrides);GO:0006355(regulation of transcription, DNA-dependent);GO:0005634(nucleus)	-	-	AtGRF5,GRF5	3	662-683
zma-miR396a-5p	TTCCACAGCTTTCTTGAACTG	GRMZM2G034876_T01	growth-regulating factor 5	GO:0005524(ATP binding);GO:0016818(hydrolase activity, acting on acid anhydrides, in phosphorus-containing anhydrides);GO:0006355(regulation of transcription, DNA-dependent);GO:0005634(nucleus)	-	-	AtGRF5,GRF5	3	662-683
zma-miR396a-5p	TTCCACAGCTTTCTTGAACTG	GRMZM2G033612_T02	growth-regulating factor 2	-	-	-	AtGRF2,GRF2	3	1008-1029
zma-miR396a-5p	TTCCACAGCTTTCTTGAACTG	GRMZM2G129098_T01	chromatin protein family	-	-	-	SKIP	4	1831-1851
zma-miR396a-5p	TTCCACAGCTTTCTTGAACTG	GRMZM2G018414_T02	growth-regulating factor 2	GO:0005524(ATP binding);GO:0016818(hydrolase activity, acting on acid anhydrides, in phosphorus-containing anhydrides);GO:0006355(regulation of transcription, DNA-dependent);GO:0005634(nucleus)	-	-	AtGRF2,GRF2	3	480-501
zma-miR396a-5p	TTCCACAGCTTTCTTGAACTG	GRMZM2G018414_T01	growth-regulating factor 2	GO:0005524(ATP binding);GO:0016818(hydrolase activity, acting on acid anhydrides, in phosphorus-containing anhydrides);GO:0006355(regulation of transcription, DNA-dependent);GO:0005634(nucleus)	-	-	AtGRF2,GRF2	3	742-763
zma-miR396a-5p	TTCCACAGCTTTCTTGAACTG	GRMZM2G067743_T02	growth-regulating factor 5	GO:0005524(ATP binding);GO:0016818(hydrolase activity, acting on acid anhydrides, in phosphorus-containing anhydrides);GO:0006355(regulation of transcription, DNA-dependent);GO:0005634(nucleus)	-	-	AtGRF5,GRF5	3	538-559
zma-miR396a-5p	TTCCACAGCTTTCTTGAACTG	GRMZM2G067743_T03	growth-regulating factor 5	GO:0005524(ATP binding);GO:0016818(hydrolase activity, acting on acid anhydrides, in phosphorus-containing anhydrides);GO:0006355(regulation of transcription, DNA-dependent);GO:0005634(nucleus)	-	-	AtGRF5,GRF5	3	537-558
zma-miR396a-5p	TTCCACAGCTTTCTTGAACTG	GRMZM2G067743_T01	growth-regulating factor 2	-	-	-	AtGRF2,GRF2	3	661-682
zma-miR396a-5p	TTCCACAGCTTTCTTGAACTG	GRMZM2G010637_T01	binding	-	-	[D] Sister chromatid cohesion complex Cohesin, subunit PDS5		3.5	324-344
zma-miR396a-5p	TTCCACAGCTTTCTTGAACTG	GRMZM2G010637_T02	binding	-	-	[D] Sister chromatid cohesion complex Cohesin, subunit PDS5		3.5	324-344
zma-miR396a-5p	TTCCACAGCTTTCTTGAACTG	GRMZM2G024293_T03	P-loop containing nucleoside triphosphate hydrolases superfamily protein	GO:0000166(nucleotide binding)	-	[L] GTPase XAB1, interacts with DNA repair protein XPA	QQT2	4	1035-1054
zma-miR396a-5p	TTCCACAGCTTTCTTGAACTG	GRMZM2G024293_T01	P-loop containing nucleoside triphosphate hydrolases superfamily protein	GO:0000166(nucleotide binding)	-	[L] GTPase XAB1, interacts with DNA repair protein XPA	QQT2	4	1181-1200
zma-miR396a-5p	TTCCACAGCTTTCTTGAACTG	GRMZM2G129147_T01	growth-regulating factor 5	GO:0005524(ATP binding);GO:0016818(hydrolase activity, acting on acid anhydrides, in phosphorus-containing anhydrides);GO:0006355(regulation of transcription, DNA-dependent);GO:0005634(nucleus)	-	-	AtGRF5,GRF5	3	639-660
zma-miR396a-5p	TTCCACAGCTTTCTTGAACTG	GRMZM2G129147_T02	-	-	-	-		3	819-840
zma-miR396a-5p	TTCCACAGCTTTCTTGAACTG	GRMZM2G149543_T01	-	-	-	-		3.5	904-924
zma-miR396a-5p	TTCCACAGCTTTCTTGAACTG	GRMZM2G099862_T02	growth-regulating factor 2	GO:0005524(ATP binding);GO:0016818(hydrolase activity, acting on acid anhydrides, in phosphorus-containing anhydrides);GO:0006355(regulation of transcription, DNA-dependent);GO:0005634(nucleus)	-	-	AtGRF2,GRF2	3	557-578
zma-miR396a-5p	TTCCACAGCTTTCTTGAACTG	GRMZM2G099862_T03	growth-regulating factor 2	GO:0005524(ATP binding);GO:0016818(hydrolase activity, acting on acid anhydrides, in phosphorus-containing anhydrides);GO:0006355(regulation of transcription, DNA-dependent);GO:0005634(nucleus)	-	-	AtGRF2,GRF2	3	643-664
zma-miR396a-5p	TTCCACAGCTTTCTTGAACTG	GRMZM2G099862_T01	growth-regulating factor 2	GO:0005524(ATP binding);GO:0016818(hydrolase activity, acting on acid anhydrides, in phosphorus-containing anhydrides);GO:0006355(regulation of transcription, DNA-dependent);GO:0005634(nucleus)	-	-	AtGRF2,GRF2	3	690-711
zma-miR396a-5p	TTCCACAGCTTTCTTGAACTG	GRMZM2G099862_T04	growth-regulating factor 2	GO:0005524(ATP binding);GO:0016818(hydrolase activity, acting on acid anhydrides, in phosphorus-containing anhydrides);GO:0006355(regulation of transcription, DNA-dependent);GO:0005634(nucleus)	-	-	AtGRF2,GRF2	3	444-465
zma-miR396a-5p	TTCCACAGCTTTCTTGAACTG	GRMZM2G041223_T01	growth-regulating factor 5	GO:0005524(ATP binding);GO:0016818(hydrolase activity, acting on acid anhydrides, in phosphorus-containing anhydrides);GO:0006355(regulation of transcription, DNA-dependent);GO:0005634(nucleus)	-	-	AtGRF5,GRF5	3	887-908
zma-miR396a-5p	TTCCACAGCTTTCTTGAACTG	GRMZM2G080439_T01	ubiquitin protein ligase 5	GO:0004842(ubiquitin-protein ligase activity)	ko04120(Ubiquitin mediated proteolysis);ko04144(Endocytosis)	[O] Ubiquitin protein ligase RSP5/NEDD4	UPL5	4	2472-2492
zma-miR168b-3p_R+1	CCCGCCTTGCATCAAGTGAAT	GRMZM2G095462_T01	-	-	-	-		4	31-50
zma-miR168b-3p_R+1	CCCGCCTTGCATCAAGTGAAT	GRMZM2G073861_T03	-	-	-	-		4	227-247
zma-miR168b-3p_R+1	CCCGCCTTGCATCAAGTGAAT	GRMZM2G073861_T02	-	-	-	-		4	227-247
zma-miR168b-3p_R+1	CCCGCCTTGCATCAAGTGAAT	GRMZM2G073861_T01	-	-	-	-		4	227-247
PC-3p-32619_54	TTGTGTTTTGGTTGCACGGTT	GRMZM2G028501_T01	-	-	-	-	-	4	376-395
PC-3p-32619_54	TTGTGTTTTGGTTGCACGGTT	GRMZM2G464662_T01	-	-	-	-	-	3.5	270-291
PC-3p-32619_54	TTGTGTTTTGGTTGCACGGTT	GRMZM2G454056_T01	-	-	-	-	-	4	731-751
PC-3p-32619_54	TTGTGTTTTGGTTGCACGGTT	GRMZM5G820781_T01	-	-	-	-	-	4	1612-1631
PC-3p-32619_54	TTGTGTTTTGGTTGCACGGTT	GRMZM2G005126_T01	-	-	-	-	-	4	1202-1221
PC-3p-32619_54	TTGTGTTTTGGTTGCACGGTT	GRMZM2G143168_T01	DNAJ heat shock N-terminal domain-containing protein	-	-	-		4	2392-2413
PC-3p-32619_54	TTGTGTTTTGGTTGCACGGTT	GRMZM2G135655_T01	-	-	-	-	-	4	950-971
zma-miR397a-5p	TCATTGAGCGCAGCGTTGATG	GRMZM2G073614_T01	-	-	-	-	-	4	630-650
zma-miR397a-5p	TCATTGAGCGCAGCGTTGATG	GRMZM2G464246_T01	-	-	-	-		3.5	1926-1946
zma-miR397a-5p	TCATTGAGCGCAGCGTTGATG	AC192330.1_FGT004	-	-	-	-		3.5	885-905
zma-miR397a-5p	TCATTGAGCGCAGCGTTGATG	AF466202.2_FGT010	-	-	-	-		3.5	1455-1475
zma-miR397a-5p	TCATTGAGCGCAGCGTTGATG	GRMZM2G130304_T01	-	-	-	-	-	4	435-455
zma-miR397a-5p	TCATTGAGCGCAGCGTTGATG	AC212414.3_FGT005	-	-	-	-		3.5	36-56
zma-miR397a-5p	TCATTGAGCGCAGCGTTGATG	AC191015.2_FGT004	-	-	-	-		3.5	1161-1181
zma-miR397a-5p	TCATTGAGCGCAGCGTTGATG	AC209966.4_FGT005	-	-	-	-		3.5	1161-1181
zma-miR397a-5p	TCATTGAGCGCAGCGTTGATG	GRMZM2G066489_T03	-	-	-	-	-	4	559-579
zma-miR397a-5p	TCATTGAGCGCAGCGTTGATG	GRMZM2G094699_T02	Coatomer, beta subunit	GO:0005198(structural molecule activity);GO:0006886(intracellular protein transport);GO:0016192(vesicle-mediated transport);GO:0030126(COPI vesicle coat)	-	-		4	266-286
PC-5p-157570_14	ACCGCGCCACACTTTTCAGCCACA	GRMZM2G452630_T01	serine hydroxymethyltransferase 7	GO:0004372(glycine hydroxymethyltransferase activity);GO:0006544(glycine metabolic process);GO:0006563(L-serine metabolic process)	-	[E] Glycine/serine hydroxymethyltransferase	SHM7	4	956-980
PC-5p-157570_14	ACCGCGCCACACTTTTCAGCCACA	GRMZM2G452630_T02	serine hydroxymethyltransferase 7	GO:0004372(glycine hydroxymethyltransferase activity);GO:0006544(glycine metabolic process);GO:0006563(L-serine metabolic process)	ko00260(Glycine, serine and threonine metabolism);ko00460(Cyanoamino acid metabolism);ko00670(One carbon pool by folate);ko00680(Methane metabolism)	[E] Glycine/serine hydroxymethyltransferase	SHM7	4	1344-1368
zma-miR171h-3p_L-1R+1	TGAGCCGAACCAATATCACTC	GRMZM2G040192_T01	Calcineurin-like metallo-phosphoesterase superfamily protein	-	-	-		3	356-376
zma-miR171h-3p_L-1R+1	TGAGCCGAACCAATATCACTC	GRMZM2G037104_T01	lysophosphatidyl acyltransferase 2	GO:0016746(transferase activity, transferring acyl groups);GO:0008152(metabolic process)	ko00561(Glycerolipid metabolism);ko00564(Glycerophospholipid metabolism)	[I] Lysophosphatidic acid acyltransferase LPAAT and related acyltransferases	LPAT2	4	561-580
zma-miR171h-3p_L-1R+1	TGAGCCGAACCAATATCACTC	GRMZM2G037104_T02	lysophosphatidyl acyltransferase 2	GO:0016746(transferase activity, transferring acyl groups);GO:0008152(metabolic process)	-	[I] Lysophosphatidic acid acyltransferase LPAAT and related acyltransferases	LPAT2	4	1119-1138
PC-3p-41475_44	CCCTCTAATCCCCTCCGATTT	GRMZM2G151223_T01	CHASE domain containing histidine kinase protein	GO:0000156(two-component response regulator activity);GO:0000160(two-component signal transduction system (phosphorelay));GO:0006355(regulation of transcription, DNA-dependent);GO:0000155(two-component sensor activity);GO:0007165(signal transduction);GO:0016020(membrane);GO:0005524(ATP binding)	-	[T] Sensory transduction histidine kinase	AHK4,ATCRE1,CRE1,WOL,WOL1	1	3679-3699
PC-3p-41475_44	CCCTCTAATCCCCTCCGATTT	GRMZM2G078396_T01	Ribosomal protein L14p/L23e family protein	GO:0003735(structural constituent of ribosome);GO:0006412(translation);GO:0005840(ribosome)	ko03010(Ribosome)	[J] 60S ribosomal protein L14/L17/L23		3	1553-1573
PC-3p-41475_44	CCCTCTAATCCCCTCCGATTT	GRMZM2G078396_T02	Ribosomal protein L14p/L23e family protein	GO:0003735(structural constituent of ribosome);GO:0006412(translation);GO:0005840(ribosome)	-	-		3	2236-2256
PC-3p-41475_44	CCCTCTAATCCCCTCCGATTT	GRMZM2G099850_T01	RING/U-box superfamily protein	GO:0046872(metal ion binding)	-	[O] Predicted E3 ubiquitin ligase		4	999-1019
PC-3p-41475_44	CCCTCTAATCCCCTCCGATTT	GRMZM5G837999_T01	-	-	-	-		2.5	43-63
PC-3p-41475_44	CCCTCTAATCCCCTCCGATTT	GRMZM2G081541_T01	ABC transporter family protein	GO:0005524(ATP binding);GO:0016887(ATPase activity)	-	[R] Predicted transporter (ABC superfamily)	ATGCN1,GCN1	3	2148-2169
PC-3p-41475_44	CCCTCTAATCCCCTCCGATTT	GRMZM2G029027_T03	Arginyl-tRNA synthetase, class Ic	GO:0000166(nucleotide binding);GO:0004814(arginine-tRNA ligase activity);GO:0005524(ATP binding);GO:0006420(arginyl-tRNA aminoacylation);GO:0005737(cytoplasm)	-	-	emb1027	3	324-344
PC-3p-41475_44	CCCTCTAATCCCCTCCGATTT	GRMZM2G034551_T01	ZIP metal ion transporter family	GO:0046873(metal ion transmembrane transporter activity);GO:0030001(metal ion transport);GO:0055085(transmembrane transport);GO:0016020(membrane)	-	[P] Fe2+/Zn2+ regulated transporter	ATZIP6,ZIP6	4	1488-1508
PC-3p-41475_44	CCCTCTAATCCCCTCCGATTT	GRMZM2G048392_T01	Ubiquitin carboxyl-terminal hydrolase family protein	-	-	-		4	3231-3251
PC-3p-41475_44	CCCTCTAATCCCCTCCGATTT	GRMZM2G033379_T02	Chaperone DnaJ-domain superfamily protein	-	-	-		4	1408-1428
zma-miR169o-5p_R-1	TAGCCAAGAATGACTTGCCT	GRMZM2G547542_T01	-	-	-	-	-	4	907-926
zma-miR169o-5p_R-1	TAGCCAAGAATGACTTGCCT	GRMZM5G838907_T01	-	-	-	-		3.5	1024-1043
zma-miR169o-5p_R-1	TAGCCAAGAATGACTTGCCT	GRMZM5G883732_T01	-	-	-	-		4	266-284
zma-miR169o-5p_R-1	TAGCCAAGAATGACTTGCCT	GRMZM5G857064_T01	-	-	-	-		4	1998-2016
zma-miR169o-5p_R-1	TAGCCAAGAATGACTTGCCT	GRMZM2G078124_T01	-	-	-	-		2	713-732
zma-miR169o-5p_R-1	TAGCCAAGAATGACTTGCCT	GRMZM2G078124_T02	-	-	-	-		3.5	1500-1519
PC-5p-89268_23	TGATTTGGTGATCAGGGATCC	AC217358.3_FGT010	-	-	-	-		3	150-170
PC-5p-89268_23	TGATTTGGTGATCAGGGATCC	GRMZM2G445575_T03	TGACG motif-binding factor 4	GO:0003700(sequence-specific DNA binding transcription factor activity);GO:0043565(sequence-specific DNA binding);GO:0006355(regulation of transcription, DNA-dependent)	-	-	OBF4,TGA4	4	2227-2247
PC-5p-89268_23	TGATTTGGTGATCAGGGATCC	GRMZM2G008425_T01	histone deacetylase 2	-	-	[B] Predicted histone deacetylase	HDA2	1.5	1700-1720
PC-5p-89268_23	TGATTTGGTGATCAGGGATCC	GRMZM5G819807_T02	CLP protease R subunit 4	-	-	-	CLPR4	4	1270-1290
PC-5p-89268_23	TGATTTGGTGATCAGGGATCC	GRMZM2G126545_T01	methyl-CPG-binding domain 6	GO:0003677(DNA binding);GO:0005634(nucleus)	-	-	ATMBD6,MBD6	2	232-252
PC-5p-89268_23	TGATTTGGTGATCAGGGATCC	GRMZM2G126545_T04	methyl-CPG-binding domain protein 13	GO:0003677(DNA binding);GO:0005634(nucleus)	-	-	MBD13	2	158-178
PC-5p-89268_23	TGATTTGGTGATCAGGGATCC	GRMZM2G126545_T03	methyl-CPG-binding domain 7	GO:0003677(DNA binding);GO:0005634(nucleus)	-	-	ATMBD7,MBD7	2	158-178
PC-5p-89268_23	TGATTTGGTGATCAGGGATCC	GRMZM2G126545_T02	methyl-CPG-binding domain 7	GO:0003677(DNA binding);GO:0005634(nucleus)	-	-	ATMBD7,MBD7	2	158-178
PC-5p-89268_23	TGATTTGGTGATCAGGGATCC	GRMZM2G148494_T01	-	-	-	-		3	435-455
PC-5p-89268_23	TGATTTGGTGATCAGGGATCC	GRMZM2G077256_T04	Ribosomal protein L18ae/LX family protein	GO:0003735(structural constituent of ribosome);GO:0006412(translation);GO:0005840(ribosome)	-	-		2	123-143
PC-5p-89268_23	TGATTTGGTGATCAGGGATCC	GRMZM2G077256_T02	Ribosomal protein L18ae/LX family protein	-	-	-		2	123-143
PC-5p-89268_23	TGATTTGGTGATCAGGGATCC	GRMZM2G077256_T03	Ribosomal protein L18ae/LX family protein	-	-	-		2	123-143
PC-5p-89268_23	TGATTTGGTGATCAGGGATCC	GRMZM2G077256_T01	Ribosomal protein L18ae/LX family protein	-	-	-		2	123-143
PC-5p-89268_23	TGATTTGGTGATCAGGGATCC	GRMZM2G062673_T01	EF hand calcium-binding protein family	GO:0005509(calcium ion binding)	-	[T] Calmodulin and related proteins (EF-Hand superfamily)		3	1090-1110
PC-5p-89268_23	TGATTTGGTGATCAGGGATCC	GRMZM2G039455_T01	Stabilizer of iron transporter SufD / Polynucleotidyl transferase	GO:0005515(protein binding)	-	[J] Translation initiation factor 2C (eIF-2C) and related proteins	AGO1	3	800-820
gma-miR156a_L+1R+2	TTGACAGAAGAGAGTGAGCACCA	GRMZM2G097275_T04	squamosa promoter binding protein-like 2	GO:0003677(DNA binding);GO:0005634(nucleus)	-	-	SPL2	2	1358-1380
gma-miR156a_L+1R+2	TTGACAGAAGAGAGTGAGCACCA	GRMZM2G097275_T03	squamosa promoter binding protein-like 2	GO:0003677(DNA binding);GO:0005634(nucleus)	-	-	SPL2	2	2061-2083
gma-miR156a_L+1R+2	TTGACAGAAGAGAGTGAGCACCA	GRMZM2G097275_T02	squamosa promoter binding protein-like 2	GO:0003677(DNA binding);GO:0005634(nucleus)	-	-	SPL2	2	2061-2083
gma-miR156a_L+1R+2	TTGACAGAAGAGAGTGAGCACCA	GRMZM2G097275_T01	squamosa promoter binding protein-like 2	GO:0003677(DNA binding);GO:0005634(nucleus)	-	-	SPL2	2	2061-2083
gma-miR156a_L+1R+2	TTGACAGAAGAGAGTGAGCACCA	GRMZM5G878561_T01	Squamosa promoter-binding protein-like (SBP domain) transcription factor family protein	GO:0003677(DNA binding);GO:0005634(nucleus)	-	-		3.5	2338-2360
gma-miR156a_L+1R+2	TTGACAGAAGAGAGTGAGCACCA	GRMZM2G148467_T01	squamosa promoter binding protein-like 10	GO:0003677(DNA binding);GO:0005634(nucleus)	-	-	SPL10	2	834-856
gma-miR156a_L+1R+2	TTGACAGAAGAGAGTGAGCACCA	GRMZM2G148467_T02	-	-	-	-		2	982-1004
gma-miR156a_L+1R+2	TTGACAGAAGAGAGTGAGCACCA	GRMZM5G806833_T01	-	-	-	-		3	589-611
gma-miR156a_L+1R+2	TTGACAGAAGAGAGTGAGCACCA	GRMZM2G061734_T01	Squamosa promoter-binding protein-like (SBP domain) transcription factor family protein	GO:0003677(DNA binding);GO:0005634(nucleus)	-	-		3	1565-1587
zma-miR166l-3p	TCGGACCAGGCTTCATTCCTC	GRMZM2G135175_T01	MATE efflux family protein	GO:0015238(drug transmembrane transporter activity);GO:0015297(antiporter activity);GO:0006855(drug transmembrane transport);GO:0055085(transmembrane transport);GO:0016020(membrane)	-	[R] Uncharacterized membrane protein, predicted efflux pump		3.5	361-381
zma-miR166l-3p	TCGGACCAGGCTTCATTCCTC	GRMZM2G003509_T02	Homeobox-leucine zipper family protein / lipid-binding START domain-containing protein	GO:0008289(lipid binding)	-	-	ATHB-14,ATHB14,PHB,PHB-1D	3	977-997
zma-miR166l-3p	TCGGACCAGGCTTCATTCCTC	GRMZM2G003509_T01	Homeobox-leucine zipper family protein / lipid-binding START domain-containing protein	GO:0003700(sequence-specific DNA binding transcription factor activity);GO:0043565(sequence-specific DNA binding);GO:0006355(regulation of transcription, DNA-dependent);GO:0008289(lipid binding)	-	-	ATHB-14,ATHB14,PHB,PHB-1D	3	736-756
zma-miR166l-3p	TCGGACCAGGCTTCATTCCTC	GRMZM2G552083_T01	Homeobox-leucine zipper family protein / lipid-binding START domain-containing protein	GO:0008289(lipid binding)	-	-	IFL,IFL1,REV	4	545-565
zma-miR166l-3p	TCGGACCAGGCTTCATTCCTC	GRMZM2G336718_T01	agenet domain-containing protein / bromo-adjacent homology (BAH) domain-containing protein	GO:0008289(lipid binding)	-	-		4	135-155
zma-miR166l-3p	TCGGACCAGGCTTCATTCCTC	GRMZM2G008359_T01	CBL-interacting protein kinase 1	GO:0004672(protein kinase activity);GO:0005524(ATP binding);GO:0006468(protein phosphorylation)	-	-	CIPK1,SnRK3.16	4	591-611
zma-miR166l-3p	TCGGACCAGGCTTCATTCCTC	AC208827.3_FGT002	-	-	-	-		3	267-287
zma-miR166l-3p	TCGGACCAGGCTTCATTCCTC	GRMZM2G123644_T01	agenet domain-containing protein / bromo-adjacent homology (BAH) domain-containing protein	GO:0003682(chromatin binding);GO:0008289(lipid binding)	-	-		4	545-565
zma-miR166l-3p	TCGGACCAGGCTTCATTCCTC	GRMZM2G038198_T01	Homeobox-leucine zipper family protein / lipid-binding START domain-containing protein	GO:0003735(structural constituent of ribosome);GO:0006412(translation);GO:0005840(ribosome)	-	-	ATHB9,PHV	4	485-505
zma-miR166l-3p	TCGGACCAGGCTTCATTCCTC	AC187157.4_FGT005	Homeobox-leucine zipper family protein / lipid-binding START domain-containing protein	GO:0003700(sequence-specific DNA binding transcription factor activity);GO:0043565(sequence-specific DNA binding);GO:0006355(regulation of transcription, DNA-dependent);GO:0008289(lipid binding)	-	-	ATHB-15,ATHB15,CNA,ICU4	3	563-583
sbi-MIR5565b-p5_2ss18AC21CT	TCAATCCACATGTGTTGCGGT	GRMZM2G045227_T01	-	-	-	-		3.5	1140-1160
sbi-MIR5565b-p5_2ss18AC21CT	TCAATCCACATGTGTTGCGGT	GRMZM2G073250_T02	Protein kinase superfamily protein	GO:0004672(protein kinase activity);GO:0006468(protein phosphorylation)	-	[T] Serine/threonine protein kinase		4	1470-1490
sbi-MIR5565b-p5_2ss18AC21CT	TCAATCCACATGTGTTGCGGT	GRMZM2G075372_T02	-	-	-	-	-	4	705-724
sbi-MIR5565b-p5_2ss18AC21CT	TCAATCCACATGTGTTGCGGT	GRMZM2G010871_T06	heat shock transcription factor A6B	-	-	-	AT-HSFA6B,HSFA6B	4	1182-1202
sbi-MIR5565b-p5_2ss18AC21CT	TCAATCCACATGTGTTGCGGT	GRMZM2G010871_T04	heat shock transcription factor A6B	-	-	-	AT-HSFA6B,HSFA6B	4	1247-1267
sbi-MIR5565b-p5_2ss18AC21CT	TCAATCCACATGTGTTGCGGT	GRMZM2G078238_T01	Protein of unknown function (DUF300)	-	-	[T] Predicted seven transmembrane receptor - rhodopsin family		3.5	1112-1132
sbi-MIR5565b-p5_2ss18AC21CT	TCAATCCACATGTGTTGCGGT	GRMZM6G787651_T01	cycling DOF factor 3	GO:0003677(DNA binding);GO:0006355(regulation of transcription, DNA-dependent)	-	-	CDF3	2.5	2349-2369
sbi-MIR5565b-p5_2ss18AC21CT	TCAATCCACATGTGTTGCGGT	GRMZM2G170291_T03	DNAse I-like superfamily protein	-	-	-		2.5	684-704
sbi-MIR5565b-p5_2ss18AC21CT	TCAATCCACATGTGTTGCGGT	GRMZM2G019538_T02	-	-	-	-		1.5	510-530
sbi-MIR5565b-p5_2ss18AC21CT	TCAATCCACATGTGTTGCGGT	GRMZM2G019538_T01	-	-	-	-		1.5	510-530
sbi-MIR5565b-p5_2ss18AC21CT	TCAATCCACATGTGTTGCGGT	GRMZM2G039889_T02	-	-	-	-	-	3.5	3217-3237
sbi-MIR5565b-p5_2ss18AC21CT	TCAATCCACATGTGTTGCGGT	GRMZM2G100333_T02	Protein kinase superfamily protein	-	-	-	emb1187	2	1630-1649
sbi-MIR5565b-p5_2ss18AC21CT	TCAATCCACATGTGTTGCGGT	GRMZM2G100333_T01	Protein kinase superfamily protein	-	-	[I] Ethanolamine kinase	emb1187	2	1687-1706
PC-5p-164091_13	ATGTGTTGAGGTGGATTAGAGTGT	GRMZM2G169240_T02	fatty acid desaturase 2	GO:0006629(lipid metabolic process);GO:0016717(oxidoreductase activity, acting on paired donors, with oxidation of a pair of donors resulting in the reduction of molecular oxygen to two molecules of water);GO:0055114(oxidation-reduction process)	-	-	FAD2	4	309-332
PC-5p-164091_13	ATGTGTTGAGGTGGATTAGAGTGT	GRMZM2G169240_T01	fatty acid desaturase 2	GO:0006629(lipid metabolic process);GO:0016717(oxidoreductase activity, acting on paired donors, with oxidation of a pair of donors resulting in the reduction of molecular oxygen to two molecules of water);GO:0055114(oxidation-reduction process)	-	-	FAD2	4	309-332
PC-5p-164091_13	ATGTGTTGAGGTGGATTAGAGTGT	GRMZM2G100333_T02	Protein kinase superfamily protein	-	-	-	emb1187	3	1617-1640
PC-5p-164091_13	ATGTGTTGAGGTGGATTAGAGTGT	GRMZM2G100333_T01	Protein kinase superfamily protein	-	-	[I] Ethanolamine kinase	emb1187	3	1674-1697
PC-5p-164091_13	ATGTGTTGAGGTGGATTAGAGTGT	GRMZM2G008095_T02	Got1/Sft2-like vescicle transport protein family	GO:0016192(vesicle-mediated transport)	-	[U] Membrane protein involved in ER to Golgi transport		3.5	924-947
zma-miR827-5p_L+1	TTTTGTTGGTGGTCATTTAACC	GRMZM2G044788_T01	-	-	-	-		3.5	245-266
PC-5p-82189_24	AGGACTGATTTGGTGATTAGGGAT	GRMZM5G819807_T02	CLP protease R subunit 4	-	-	-	CLPR4	3	1272-1295
PC-5p-82189_24	AGGACTGATTTGGTGATTAGGGAT	GRMZM2G008425_T01	histone deacetylase 2	-	-	[B] Predicted histone deacetylase	HDA2	4	1702-1725
PC-5p-82189_24	AGGACTGATTTGGTGATTAGGGAT	GRMZM2G126545_T01	methyl-CPG-binding domain 6	GO:0003677(DNA binding);GO:0005634(nucleus)	-	-	ATMBD6,MBD6	3	234-257
PC-5p-82189_24	AGGACTGATTTGGTGATTAGGGAT	GRMZM2G126545_T04	methyl-CPG-binding domain protein 13	GO:0003677(DNA binding);GO:0005634(nucleus)	-	-	MBD13	3	160-183
PC-5p-82189_24	AGGACTGATTTGGTGATTAGGGAT	GRMZM2G126545_T03	methyl-CPG-binding domain 7	GO:0003677(DNA binding);GO:0005634(nucleus)	-	-	ATMBD7,MBD7	3	160-183
PC-5p-82189_24	AGGACTGATTTGGTGATTAGGGAT	GRMZM2G126545_T02	methyl-CPG-binding domain 7	GO:0003677(DNA binding);GO:0005634(nucleus)	-	-	ATMBD7,MBD7	3	160-183
PC-5p-82189_24	AGGACTGATTTGGTGATTAGGGAT	GRMZM2G062673_T01	EF hand calcium-binding protein family	GO:0005509(calcium ion binding)	-	[T] Calmodulin and related proteins (EF-Hand superfamily)		3	1092-1115
PC-5p-82189_24	AGGACTGATTTGGTGATTAGGGAT	GRMZM2G039455_T01	Stabilizer of iron transporter SufD / Polynucleotidyl transferase	GO:0005515(protein binding)	-	[J] Translation initiation factor 2C (eIF-2C) and related proteins	AGO1	4	802-825
PC-5p-82189_24	AGGACTGATTTGGTGATTAGGGAT	GRMZM2G077256_T04	Ribosomal protein L18ae/LX family protein	GO:0003735(structural constituent of ribosome);GO:0006412(translation);GO:0005840(ribosome)	-	-		4	125-148
PC-5p-82189_24	AGGACTGATTTGGTGATTAGGGAT	GRMZM2G077256_T02	Ribosomal protein L18ae/LX family protein	-	-	-		4	125-148
PC-5p-82189_24	AGGACTGATTTGGTGATTAGGGAT	GRMZM2G077256_T03	Ribosomal protein L18ae/LX family protein	-	-	-		4	125-148
PC-5p-82189_24	AGGACTGATTTGGTGATTAGGGAT	GRMZM2G077256_T01	Ribosomal protein L18ae/LX family protein	-	-	-		4	125-148
zma-miR169f-5p_L+1R-1_1ss10GA	ATAGCCAAGAATGACTTGCCT	GRMZM5G883732_T01	-	-	-	-		4	266-285
zma-miR169f-5p_L+1R-1_1ss10GA	ATAGCCAAGAATGACTTGCCT	GRMZM5G857064_T01	-	-	-	-		4	1998-2017
zma-miR169f-5p_L+1R-1_1ss10GA	ATAGCCAAGAATGACTTGCCT	GRMZM2G078124_T01	-	-	-	-		2	713-733
PC-5p-66811_29	CAAAGAGAATTGAGGGGGCTA	GRMZM2G012910_T01	-	-	-	-	-	4	2152-2172
PC-5p-66811_29	CAAAGAGAATTGAGGGGGCTA	GRMZM5G847474_T01	-	-	-	-	-	4	45-65
PC-5p-66811_29	CAAAGAGAATTGAGGGGGCTA	GRMZM5G873198_T01	-	-	-	-	-	4	653-673
PC-5p-66811_29	CAAAGAGAATTGAGGGGGCTA	GRMZM2G081573_T01	-	-	-	-	-	4	2398-2418
PC-5p-66811_29	CAAAGAGAATTGAGGGGGCTA	GRMZM5G898887_T02	Leucine-rich repeat transmembrane protein kinase protein	GO:0004672(protein kinase activity);GO:0006468(protein phosphorylation)	-	-		3.5	17805-17825
PC-5p-66811_29	CAAAGAGAATTGAGGGGGCTA	GRMZM5G898887_T01	Leucine-rich repeat transmembrane protein kinase protein	GO:0005515(protein binding);GO:0004672(protein kinase activity);GO:0006468(protein phosphorylation)	-	-		3.5	17805-17825
PC-5p-66811_29	CAAAGAGAATTGAGGGGGCTA	GRMZM2G008286_T01	-	-	-	-	-	3.5	421-441
PC-5p-66811_29	CAAAGAGAATTGAGGGGGCTA	AC208327.4_FGT003	-	-	-	-	-	4	1388-1409
PC-5p-66811_29	CAAAGAGAATTGAGGGGGCTA	GRMZM2G064845_T01	-	-	-	-	-	3.5	552-572
PC-5p-37922_47	ACATGTGTTGAGGTGGATTGGGGT	GRMZM2G005869_T02	serine/threonine protein kinase 2	GO:0004672(protein kinase activity);GO:0005524(ATP binding);GO:0006468(protein phosphorylation);GO:0004674(protein serine/threonine kinase activity)	-	[T] Ribosomal protein S6 kinase and related proteins	ATPK19,ATPK2,ATS6K2,S6K2	1.5	12733-12756
PC-5p-37922_47	ACATGTGTTGAGGTGGATTGGGGT	GRMZM2G005869_T03	serine/threonine protein kinase 2	GO:0004672(protein kinase activity);GO:0005524(ATP binding);GO:0006468(protein phosphorylation);GO:0004674(protein serine/threonine kinase activity)	-	[T] Ribosomal protein S6 kinase and related proteins	ATPK19,ATPK2,ATS6K2,S6K2	1.5	12733-12756
PC-5p-37922_47	ACATGTGTTGAGGTGGATTGGGGT	GRMZM2G005869_T01	serine/threonine protein kinase 2	GO:0004672(protein kinase activity);GO:0005524(ATP binding);GO:0006468(protein phosphorylation);GO:0004674(protein serine/threonine kinase activity)	-	[T] Ribosomal protein S6 kinase and related proteins	ATPK19,ATPK2,ATS6K2,S6K2	1.5	13866-13889
PC-5p-37922_47	ACATGTGTTGAGGTGGATTGGGGT	GRMZM2G078238_T01	Protein of unknown function (DUF300)	-	-	[T] Predicted seven transmembrane receptor - rhodopsin family		3	1102-1125
PC-5p-37922_47	ACATGTGTTGAGGTGGATTGGGGT	GRMZM2G169240_T02	fatty acid desaturase 2	GO:0006629(lipid metabolic process);GO:0016717(oxidoreductase activity, acting on paired donors, with oxidation of a pair of donors resulting in the reduction of molecular oxygen to two molecules of water);GO:0055114(oxidation-reduction process)	-	-	FAD2	2.5	311-334
PC-5p-37922_47	ACATGTGTTGAGGTGGATTGGGGT	GRMZM2G169240_T01	fatty acid desaturase 2	GO:0006629(lipid metabolic process);GO:0016717(oxidoreductase activity, acting on paired donors, with oxidation of a pair of donors resulting in the reduction of molecular oxygen to two molecules of water);GO:0055114(oxidation-reduction process)	-	-	FAD2	2.5	311-334
PC-5p-37922_47	ACATGTGTTGAGGTGGATTGGGGT	GRMZM2G049378_T01	RAD-like 6	GO:0003682(chromatin binding)	-	-	ATRL6,RL6,RSM3	4	2019-2042
PC-5p-37922_47	ACATGTGTTGAGGTGGATTGGGGT	GRMZM2G008095_T02	Got1/Sft2-like vescicle transport protein family	GO:0016192(vesicle-mediated transport)	-	[U] Membrane protein involved in ER to Golgi transport		1.5	926-949
PC-5p-37922_47	ACATGTGTTGAGGTGGATTGGGGT	GRMZM2G100333_T02	Protein kinase superfamily protein	-	-	-	emb1187	3.5	1619-1642
PC-5p-37922_47	ACATGTGTTGAGGTGGATTGGGGT	GRMZM2G100333_T01	Protein kinase superfamily protein	-	-	[I] Ethanolamine kinase	emb1187	3.5	1676-1699
zma-miR444a_R+4	TGCAGTTGTTGTCTCAAGCTTATTG	GRMZM2G033093_T01	-	-	-	-	-	1.5	1697-1721
sbi-MIR5568a-p5_1ss9TA	ATTGTAAGACGTTCTGGCTTT	GRMZM2G048435_T02	-	-	-	-	-	4	2527-2547
sbi-MIR5568a-p5_1ss9TA	ATTGTAAGACGTTCTGGCTTT	GRMZM2G048435_T01	-	-	-	-	-	4	2541-2561
sbi-MIR5568a-p5_1ss9TA	ATTGTAAGACGTTCTGGCTTT	GRMZM5G801457_T01	Translation elongation factor EF1A/initiation factor IF2gamma family protein	GO:0005525(GTP binding)	-	-		4	492-512
sbi-MIR5568a-p5_1ss9TA	ATTGTAAGACGTTCTGGCTTT	GRMZM5G880265_T01	-	-	-	-	-	3.5	2076-2096
sbi-MIR5568a-p5_1ss9TA	ATTGTAAGACGTTCTGGCTTT	GRMZM2G034019_T01	PLAC8 family protein	-	-	-		3.5	1036-1056
sbi-MIR5568a-p5_1ss9TA	ATTGTAAGACGTTCTGGCTTT	GRMZM2G080889_T01	-	-	-	-	-	4	790-810
sbi-MIR5568a-p5_1ss9TA	ATTGTAAGACGTTCTGGCTTT	GRMZM2G003804_T01	-	-	-	-	-	3.5	362-382
sbi-MIR5568d-p3_1ss21AG	TTGTGTATCTAGAAAAGCCAGA	GRMZM2G045404_T02	-	-	-	-		2.5	1392-1413
sbi-MIR5568d-p3_1ss21AG	TTGTGTATCTAGAAAAGCCAGA	GRMZM2G068566_T01	-	-	-	-	-	3.5	698-720
sbi-MIR5568d-p3_1ss21AG	TTGTGTATCTAGAAAAGCCAGA	GRMZM2G068566_T02	-	-	-	-	-	3.5	779-801
sbi-MIR5568d-p3_1ss21AG	TTGTGTATCTAGAAAAGCCAGA	GRMZM2G018558_T01	-	-	-	-	-	4	1159-1179
sbi-MIR5568d-p3_1ss21AG	TTGTGTATCTAGAAAAGCCAGA	GRMZM2G018558_T02	-	-	-	-	-	4	1908-1928
sbi-MIR5568d-p3_1ss21AG	TTGTGTATCTAGAAAAGCCAGA	GRMZM2G018417_T01	voltage dependent anion channel 4	GO:0055085(transmembrane transport);GO:0005741(mitochondrial outer membrane)	-	[P] Porin/voltage-dependent anion-selective channel protein	ATVDAC4,VDAC4	3.5	22956-22977
sbi-MIR5568d-p3_1ss21AG	TTGTGTATCTAGAAAAGCCAGA	GRMZM2G323754_T03	-	-	-	-	-	4	1182-1203
sbi-MIR5568d-p3_1ss21AG	TTGTGTATCTAGAAAAGCCAGA	GRMZM2G092123_T01	Tetratricopeptide repeat (TPR)-like superfamily protein	-	-	-		3	1804-1825
sbi-MIR5568d-p3_1ss21AG	TTGTGTATCTAGAAAAGCCAGA	GRMZM2G083301_T01	-	-	-	-	-	3.5	940-961
sbi-MIR5568d-p3_1ss21AG	TTGTGTATCTAGAAAAGCCAGA	GRMZM2G170291_T03	DNAse I-like superfamily protein	-	-	-		4	1149-1170
sbi-MIR5568d-p3_1ss21AG	TTGTGTATCTAGAAAAGCCAGA	GRMZM2G107757_T01	SNF7 family protein	GO:0015031(protein transport)	ko04144(Endocytosis)	[U] Protein involved in glucose derepression and pre-vacuolar endosome protein sorting	SNF7.2,VPS32	2	1359-1380
sbi-MIR5568d-p3_1ss21AG	TTGTGTATCTAGAAAAGCCAGA	GRMZM2G107757_T03	SNF7 family protein	GO:0015031(protein transport)	ko04144(Endocytosis)	[U] Protein involved in glucose derepression and pre-vacuolar endosome protein sorting	SNF7.2,VPS32	2	1359-1380
sbi-MIR5568d-p3_1ss21AG	TTGTGTATCTAGAAAAGCCAGA	GRMZM2G107757_T02	SNF7 family protein	GO:0015031(protein transport)	ko04144(Endocytosis)	[U] Protein involved in glucose derepression and pre-vacuolar endosome protein sorting	SNF7.2,VPS32	2	1389-1410
sbi-MIR5568d-p3_1ss21AG	TTGTGTATCTAGAAAAGCCAGA	GRMZM2G022711_T01	RING/U-box superfamily protein	-	-	-		3	1638-1659
sbi-MIR5568d-p3_1ss21AG	TTGTGTATCTAGAAAAGCCAGA	GRMZM2G022711_T02	RING/U-box superfamily protein	-	-	-		3	1638-1659
sbi-MIR5568d-p3_1ss21AG	TTGTGTATCTAGAAAAGCCAGA	GRMZM2G022711_T03	RING/U-box superfamily protein	-	-	-		3	1638-1659
sbi-MIR5568d-p3_1ss21AG	TTGTGTATCTAGAAAAGCCAGA	GRMZM2G022711_T04	RING/U-box superfamily protein	-	-	-		3	1638-1659
sbi-MIR5568d-p3_1ss21AG	TTGTGTATCTAGAAAAGCCAGA	GRMZM2G080889_T01	-	-	-	-	-	4	529-550
sbi-MIR5568d-p3_1ss21AG	TTGTGTATCTAGAAAAGCCAGA	GRMZM2G053977_T04	NAD(P)-binding Rossmann-fold superfamily protein	GO:0016491(oxidoreductase activity);GO:0008152(metabolic process)	-	-		4	559-580
zma-miR164e-5p	TGGAGAAGCAGGACACGTGAG	GRMZM2G146380_T01	NAC domain containing protein 46	GO:0003677(DNA binding);GO:0006355(regulation of transcription, DNA-dependent)	-	-	anac046,NAC046	3	447-467
zma-miR164e-5p	TGGAGAAGCAGGACACGTGAG	AC206208.3_FGT003	-	-	-	-		0	169-189
zma-miR164e-5p	TGGAGAAGCAGGACACGTGAG	GRMZM5G843932_T01	-	-	-	-		3.5	65-84
zma-miR164e-5p	TGGAGAAGCAGGACACGTGAG	GRMZM2G029385_T01	Chaperone DnaJ-domain superfamily protein	-	-	[O] Molecular chaperone (DnaJ superfamily)		3.5	148-167
zma-miR164e-5p	TGGAGAAGCAGGACACGTGAG	GRMZM2G046316_T02	Leucine-rich repeat protein kinase family protein	GO:0005515(protein binding)	-	-	MEE62	3.5	111-132
zma-miR164e-5p	TGGAGAAGCAGGACACGTGAG	GRMZM2G046316_T01	Leucine-rich repeat protein kinase family protein	GO:0004672(protein kinase activity);GO:0006468(protein phosphorylation)	-	[T] Serine/threonine protein kinase	MEE62	3.5	111-132
zma-miR164e-5p	TGGAGAAGCAGGACACGTGAG	GRMZM2G435765_T02	transcription regulators	-	-	-		4	6-25
zma-miR164e-5p	TGGAGAAGCAGGACACGTGAG	GRMZM2G063322_T01	Small nuclear ribonucleoprotein family protein	-	ko03018(RNA degradation);ko03040(Spliceosome)	[A] Predicted snRNP core protein		4	761-781
zma-miR164e-5p	TGGAGAAGCAGGACACGTGAG	GRMZM2G095699_T01	-	-	-	-		4	200-219
zma-miR164e-5p	TGGAGAAGCAGGACACGTGAG	GRMZM2G009892_T03	NAC domain containing protein 100	GO:0003677(DNA binding);GO:0006355(regulation of transcription, DNA-dependent)	-	-	ANAC100,ATNAC5,NAC100	3.5	981-1001
zma-miR164e-5p	TGGAGAAGCAGGACACGTGAG	GRMZM2G009892_T02	NAC domain containing protein 100	GO:0003677(DNA binding);GO:0006355(regulation of transcription, DNA-dependent)	-	-	ANAC100,ATNAC5,NAC100	3.5	971-991
zma-miR164e-5p	TGGAGAAGCAGGACACGTGAG	GRMZM2G009892_T01	NAC domain containing protein 100	GO:0003677(DNA binding);GO:0006355(regulation of transcription, DNA-dependent)	-	-	ANAC100,ATNAC5,NAC100	3.5	971-991
zma-miR164e-5p	TGGAGAAGCAGGACACGTGAG	GRMZM2G003769_T01	peroxin 11B	GO:0016559(peroxisome fission);GO:0005779(integral to peroxisomal membrane)	-	[U] Peroxisomal biogenesis protein (peroxin)	PEX11B	4	76-96
zma-miR171c-3p_1ss4CT	TGATTGAGCCGTGCCAATATC	GRMZM2G110579_T01	GRAS family transcription factor	-	-	-	ATHAM3,HAM3	1	1078-1098
zma-miR171c-3p_1ss4CT	TGATTGAGCCGTGCCAATATC	GRMZM2G051785_T01	GRAS family transcription factor	-	-	-	ATHAM3,HAM3	1	677-697
zma-miR171c-3p_1ss4CT	TGATTGAGCCGTGCCAATATC	GRMZM2G037792_T01	GRAS family transcription factor	-	-	-	ATHAM3,HAM3	1	1322-1342
zma-miR171c-3p_1ss4CT	TGATTGAGCCGTGCCAATATC	GRMZM5G825321_T01	GRAS family transcription factor	-	-	-	ATHAM3,HAM3	1	507-527
zma-miR171c-3p_1ss4CT	TGATTGAGCCGTGCCAATATC	GRMZM5G825321_T02	GRAS family transcription factor	-	-	-	ATHAM3,HAM3	1	1460-1480
zma-miR164f-5p_1ss21TC	TGGAGAAGCAGGGCACGTGCC	GRMZM2G063522_T01	NAC domain containing protein 1	GO:0003677(DNA binding);GO:0006355(regulation of transcription, DNA-dependent)	-	-	anac021,ANAC022,NAC1	2	895-915
zma-miR164f-5p_1ss21TC	TGGAGAAGCAGGGCACGTGCC	GRMZM2G054765_T01	DNA polymerase V family	GO:0003677(DNA binding);GO:0003887(DNA-directed DNA polymerase activity);GO:0006351(transcription, DNA-dependent)	-	[K] Predicted regulator of rRNA gene transcription (MYB-binding protein)		3.5	126-145
zma-miR164f-5p_1ss21TC	TGGAGAAGCAGGGCACGTGCC	GRMZM2G146380_T01	NAC domain containing protein 46	GO:0003677(DNA binding);GO:0006355(regulation of transcription, DNA-dependent)	-	-	anac046,NAC046	4	447-467
zma-miR164f-5p_1ss21TC	TGGAGAAGCAGGGCACGTGCC	AC206208.3_FGT003	-	-	-	-		3	169-189
zma-miR164f-5p_1ss21TC	TGGAGAAGCAGGGCACGTGCC	GRMZM2G003389_T05	-	-	-	-		4	306-326
zma-miR164f-5p_1ss21TC	TGGAGAAGCAGGGCACGTGCC	GRMZM2G003389_T04	-	-	-	-		4	306-326
zma-miR164f-5p_1ss21TC	TGGAGAAGCAGGGCACGTGCC	GRMZM2G003389_T01	-	-	-	-		4	306-326
zma-miR164f-5p_1ss21TC	TGGAGAAGCAGGGCACGTGCC	GRMZM2G003389_T03	-	-	-	-		4	306-326
zma-miR164f-5p_1ss21TC	TGGAGAAGCAGGGCACGTGCC	GRMZM2G003389_T02	-	-	-	-		4	306-326
zma-miR164f-5p_1ss21TC	TGGAGAAGCAGGGCACGTGCC	GRMZM2G084695_T01	-	-	-	-		4	423-442
zma-miR164f-5p_1ss21TC	TGGAGAAGCAGGGCACGTGCC	GRMZM2G096358_T01	myb domain protein 62	GO:0003682(chromatin binding)	-	[K] Transcription factor, Myb superfamily	AtMYB62,BW62B,BW62C,MYB62	3.5	909-929
zma-miR168a-5p	TCGCTTGGTGCAGATCGGGAC	GRMZM2G022213_T01	C2H2-like zinc finger protein	-	-	-		4	652-673
mtr-miR167b-5p_R+1	TGAAGCTGCCAGCATGATCTGC	GRMZM2G502560_T01	-	-	-	-		1	987-1008
mtr-miR167b-5p_R+1	TGAAGCTGCCAGCATGATCTGC	GRMZM2G042623_T02	pumilio 1	GO:0003723(RNA binding)	-	[J] Translational repressor Pumilio/PUF3 and related RNA-binding proteins (Puf superfamily)	APUM1,PUM1	3.5	1347-1369
mtr-miR167b-5p_R+1	TGAAGCTGCCAGCATGATCTGC	GRMZM2G042623_T01	pumilio 1	GO:0003723(RNA binding)	-	[J] Translational repressor Pumilio/PUF3 and related RNA-binding proteins (Puf superfamily)	APUM1,PUM1	3.5	1349-1371
zma-miR2275b-3p	TTCAGTTTCCTCTAATATCTCA	GRMZM5G891058_T01	-	-	-	-		3.5	157-178
zma-miR2275b-3p	TTCAGTTTCCTCTAATATCTCA	AC211265.4_FGT011	Pentatricopeptide repeat (PPR) superfamily protein	-	-	-		3.5	310-330
zma-miR2275b-3p	TTCAGTTTCCTCTAATATCTCA	GRMZM2G050410_T01	-	-	-	-		3	124-145
zma-miR2275b-3p	TTCAGTTTCCTCTAATATCTCA	GRMZM2G087525_T01	-	-	-	-		0	117-138
zma-miR319b-5p	AGAGCGTCCTTCAGTCCACTC	GRMZM2G144020_T02	-	-	-	-	-	4	953-973
zma-miR319b-5p	AGAGCGTCCTTCAGTCCACTC	GRMZM2G144020_T01	-	-	-	-	-	4	837-857
zma-miR319b-5p	AGAGCGTCCTTCAGTCCACTC	AC202158.3_FGT001	-	-	-	-	-	4	735-755
zma-miR319b-5p	AGAGCGTCCTTCAGTCCACTC	GRMZM2G700291_T01	-	-	-	-	-	3.5	376-396
zma-miR319b-5p	AGAGCGTCCTTCAGTCCACTC	GRMZM2G700291_T02	-	-	-	-	-	3.5	1714-1734
zma-miR319b-5p	AGAGCGTCCTTCAGTCCACTC	GRMZM2G700291_T03	-	-	-	-	-	3.5	1762-1782
zma-miR319b-5p	AGAGCGTCCTTCAGTCCACTC	AC209074.3_FGT007	-	-	-	-	-	4	606-626
PC-3p-150911_14	ATGGATCCCCTTCAATTCCATGTC	GRMZM2G045955_T01	-	-	-	-		3	3209-3233
PC-3p-150911_14	ATGGATCCCCTTCAATTCCATGTC	GRMZM2G010871_T06	heat shock transcription factor A6B	-	-	-	AT-HSFA6B,HSFA6B	3	1024-1048
PC-3p-150911_14	ATGGATCCCCTTCAATTCCATGTC	GRMZM2G010871_T04	heat shock transcription factor A6B	-	-	-	AT-HSFA6B,HSFA6B	3	1089-1113
PC-3p-150911_14	ATGGATCCCCTTCAATTCCATGTC	AC195785.3_FGT005	-	-	-	-		4	329-352
PC-3p-150911_14	ATGGATCCCCTTCAATTCCATGTC	GRMZM2G039622_T01	Target SNARE coiled-coil domain protein	-	ko04130(SNARE interactions in vesicular transport)	-		2	915-939
PC-3p-150911_14	ATGGATCCCCTTCAATTCCATGTC	AC205850.4_FGT001	-	-	-	-	-	4	115-138
PC-3p-80445_25	ACTCCGTAGCAACGCACGGGCATA	GRMZM2G113594_T01	-	-	-	-		0	1006-1029
PC-3p-80445_25	ACTCCGTAGCAACGCACGGGCATA	GRMZM2G098474_T01	response regulator 4	GO:0000156(two-component response regulator activity);GO:0000160(two-component signal transduction system (phosphorelay));GO:0006355(regulation of transcription, DNA-dependent)	-	-	ARR4,ATRR1,IBC7,MEE7	3	1328-1351
PC-3p-80445_25	ACTCCGTAGCAACGCACGGGCATA	GRMZM2G103044_T01	ATP-dependent RNA helicase, putative	GO:0003676(nucleic acid binding);GO:0005524(ATP binding);GO:0008026(ATP-dependent helicase activity)	-	-		3	21-44
PC-3p-80445_25	ACTCCGTAGCAACGCACGGGCATA	GRMZM2G138523_T02	-	-	-	-		4	1737-1761
PC-3p-80445_25	ACTCCGTAGCAACGCACGGGCATA	GRMZM2G008683_T01	-	-	-	-	-	3	310-333
PC-3p-80445_25	ACTCCGTAGCAACGCACGGGCATA	GRMZM2G088356_T01	Serinc-domain containing serine and sphingolipid biosynthesis protein	GO:0016020(membrane)	-	[S] Tumor differentially expressed (TDE) protein		1	4124-4147
PC-3p-80445_25	ACTCCGTAGCAACGCACGGGCATA	AC205471.4_FGT007	Protein of unknown function, DUF584	-	-	-		2	591-614
PC-3p-80445_25	ACTCCGTAGCAACGCACGGGCATA	GRMZM2G049495_T02	acyl-CoA binding protein 2	GO:0005515(protein binding);GO:0000062(fatty-acyl-CoA binding)	-	[I] Acyl-CoA-binding protein	ACBP2	1.5	2121-2144
PC-3p-80445_25	ACTCCGTAGCAACGCACGGGCATA	GRMZM2G083977_T01	rotamase cyclophilin 2	GO:0003755(peptidyl-prolyl cis-trans isomerase activity);GO:0006457(protein folding)	-	-	ROC2	2	251-274
PC-3p-99442_21	CTTTCTACCACACTTTATGATTCCC	GRMZM2G055151_T01	-	-	-	-		1	1944-1968
PC-3p-99442_21	CTTTCTACCACACTTTATGATTCCC	GRMZM2G030695_T01	-	-	-	-		1	830-854
PC-3p-62964_31	ACTCTTCCTCCCAAACAAGCC	GRMZM2G062318_T01	-	-	-	-	-	4	728-749
PC-3p-62964_31	ACTCTTCCTCCCAAACAAGCC	GRMZM2G098577_T01	MIF4G domain-containing protein / MA3 domain-containing protein	GO:0003723(RNA binding);GO:0005515(protein binding)	ko05416(Viral myocarditis)	[J] Translation initiation factor 4F, ribosome/mRNA-bridging subunit (eIF-4G)	eIFiso4G1	4	2606-2626
PC-3p-62964_31	ACTCTTCCTCCCAAACAAGCC	GRMZM2G098577_T04	MIF4G domain-containing protein / MA3 domain-containing protein	GO:0003723(RNA binding);GO:0005515(protein binding)	-	-	eIFiso4G1	4	2611-2631
PC-3p-62964_31	ACTCTTCCTCCCAAACAAGCC	GRMZM2G098577_T03	MIF4G domain-containing protein / MA3 domain-containing protein	GO:0003723(RNA binding);GO:0005515(protein binding)	-	-	eIFiso4G1	4	2521-2541
PC-3p-62964_31	ACTCTTCCTCCCAAACAAGCC	GRMZM2G068382_T01	-	-	-	-	-	4	989-1009
PC-3p-62964_31	ACTCTTCCTCCCAAACAAGCC	AC188036.3_FGT001	-	-	-	-	-	4	153-174
PC-3p-62964_31	ACTCTTCCTCCCAAACAAGCC	GRMZM2G062354_T01	-	-	-	-	-	4	2741-2761
PC-3p-113386_18	TCCCCTCCAATCCTCTTCTGG	GRMZM2G445575_T03	TGACG motif-binding factor 4	GO:0003700(sequence-specific DNA binding transcription factor activity);GO:0043565(sequence-specific DNA binding);GO:0006355(regulation of transcription, DNA-dependent)	-	-	OBF4,TGA4	4	2156-2176
PC-3p-113386_18	TCCCCTCCAATCCTCTTCTGG	GRMZM2G040213_T01	-	-	-	-		4	288-308
PC-3p-113386_18	TCCCCTCCAATCCTCTTCTGG	GRMZM5G819807_T02	CLP protease R subunit 4	-	-	-	CLPR4	4	1200-1220
PC-3p-113386_18	TCCCCTCCAATCCTCTTCTGG	GRMZM5G837999_T01	-	-	-	-		4	45-65
PC-3p-113386_18	TCCCCTCCAATCCTCTTCTGG	GRMZM5G897816_T01	-	-	-	-		3	1376-1396
PC-3p-113386_18	TCCCCTCCAATCCTCTTCTGG	GRMZM2G098577_T01	MIF4G domain-containing protein / MA3 domain-containing protein	GO:0003723(RNA binding);GO:0005515(protein binding)	ko05416(Viral myocarditis)	[J] Translation initiation factor 4F, ribosome/mRNA-bridging subunit (eIF-4G)	eIFiso4G1	4	2628-2647
PC-3p-113386_18	TCCCCTCCAATCCTCTTCTGG	GRMZM2G098577_T04	MIF4G domain-containing protein / MA3 domain-containing protein	GO:0003723(RNA binding);GO:0005515(protein binding)	-	-	eIFiso4G1	4	2633-2652
PC-3p-113386_18	TCCCCTCCAATCCTCTTCTGG	GRMZM2G098577_T03	MIF4G domain-containing protein / MA3 domain-containing protein	GO:0003723(RNA binding);GO:0005515(protein binding)	-	-	eIFiso4G1	4	2543-2562
PC-3p-113386_18	TCCCCTCCAATCCTCTTCTGG	GRMZM2G048392_T01	Ubiquitin carboxyl-terminal hydrolase family protein	-	-	-		2.5	3234-3253
PC-3p-113386_18	TCCCCTCCAATCCTCTTCTGG	AC211354.4_FGT001	-	-	-	-	-	4	62-83
zma-miR827-3p	TTAGATGACCATCAGCAAACA	GRMZM2G044788_T01	-	-	-	-		3.5	146-167
zma-miR827-3p	TTAGATGACCATCAGCAAACA	GRMZM2G003992_T01	-	-	-	-		4	945-965
zma-miR398a-3p	TGTGTTCTCAGGTCGCCCCCG	GRMZM2G068710_T07	C2H2 and C2HC zinc fingers superfamily protein	GO:0046872(metal ion binding)	-	-	STOP1	4	1703-1723
zma-miR398a-3p	TGTGTTCTCAGGTCGCCCCCG	GRMZM2G068710_T08	C2H2 and C2HC zinc fingers superfamily protein	GO:0046872(metal ion binding)	-	-	STOP1	4	1756-1776
PC-5p-100248_20	CTTAAGGGCGGGTTTGGTGAC	GRMZM2G066256_T01	-	-	-	-	-	3	803-823
PC-5p-14322_105	TTGGATGCCCATGTATCCACC	GRMZM2G455630_T01	-	-	-	-	-	2	330-350
PC-5p-29941_58	TAGTCGTGTTTTTTGCTCAGT	GRMZM2G153227_T01	nucleolar RNA-binding Nop10p family protein	GO:0030515(snoRNA binding);GO:0001522(pseudouridine synthesis);GO:0042254(ribosome biogenesis);GO:0072588(box H/ACA RNP complex)	-	[A] H/ACA snoRNP complex, subunit NOP10	EDA27,NOP10	2	1210-1231
PC-5p-29941_58	TAGTCGTGTTTTTTGCTCAGT	GRMZM2G065210_T03	S-adenosyl-L-methionine-dependent methyltransferases superfamily protein	GO:0008168(methyltransferase activity)	-	[H] Ubiquinone biosynthesis methyltransferase COQ5		1.5	1550-1570
PC-5p-29941_58	TAGTCGTGTTTTTTGCTCAGT	GRMZM2G065210_T01	S-adenosyl-L-methionine-dependent methyltransferases superfamily protein	GO:0008168(methyltransferase activity)	ko00130(Ubiquinone and other terpenoid-quinone biosynthesis)	[H] Ubiquinone biosynthesis methyltransferase COQ5		1.5	1566-1586
PC-5p-29941_58	TAGTCGTGTTTTTTGCTCAGT	GRMZM2G065210_T02	S-adenosyl-L-methionine-dependent methyltransferases superfamily protein	GO:0008168(methyltransferase activity)	ko00130(Ubiquinone and other terpenoid-quinone biosynthesis)	[H] Ubiquinone biosynthesis methyltransferase COQ5		1.5	1565-1585
PC-5p-29941_58	TAGTCGTGTTTTTTGCTCAGT	GRMZM2G420334_T01	SWAP (Suppressor-of-White-APricot)/surp domain-containing protein	-	-	-		3	1399-1419
PC-5p-29941_58	TAGTCGTGTTTTTTGCTCAGT	GRMZM5G835677_T02	DNAJ heat shock family protein	-	-	[O] Molecular chaperone (DnaJ superfamily)		4	1444-1465
PC-5p-29941_58	TAGTCGTGTTTTTTGCTCAGT	GRMZM5G835677_T01	DNAJ heat shock family protein	-	-	[O] Molecular chaperone (DnaJ superfamily)		4	1843-1864
PC-5p-29941_58	TAGTCGTGTTTTTTGCTCAGT	GRMZM2G700188_T03	cinnamyl alcohol dehydrogenase 9	GO:0008270(zinc ion binding);GO:0016491(oxidoreductase activity);GO:0055114(oxidation-reduction process)	-	-	ATCAD9,CAD9	4	58049-58069
PC-5p-29941_58	TAGTCGTGTTTTTTGCTCAGT	AC199918.4_FGT003	DNAJ heat shock family protein	-	-	-		2.5	352-372
PC-5p-29941_58	TAGTCGTGTTTTTTGCTCAGT	GRMZM2G068586_T01	tubby like protein 7	-	-	[R] Tub family proteins	AtTLP7,TLP7	2.5	1699-1718
PC-5p-29941_58	TAGTCGTGTTTTTTGCTCAGT	GRMZM2G068586_T03	tubby like protein 7	-	-	[R] Tub family proteins	AtTLP7,TLP7	2.5	1699-1718
PC-5p-29941_58	TAGTCGTGTTTTTTGCTCAGT	GRMZM2G068586_T02	tubby like protein 7	-	-	-	AtTLP7,TLP7	2.5	3058-3077
PC-5p-29941_58	TAGTCGTGTTTTTTGCTCAGT	GRMZM2G049495_T02	acyl-CoA binding protein 2	GO:0005515(protein binding);GO:0000062(fatty-acyl-CoA binding)	-	[I] Acyl-CoA-binding protein	ACBP2	4	11660-11680
zma-miR167d-3p	GGTCATGCTGCTGCAGCCTCACT	GRMZM6G613247_T01	effector of transcription2	-	-	-	ATET2,ET2	3.5	363-385
zma-miR167d-3p	GGTCATGCTGCTGCAGCCTCACT	GRMZM6G613247_T02	effector of transcription2	-	-	-	ATET2,ET2	3.5	333-355
zma-miR167d-3p	GGTCATGCTGCTGCAGCCTCACT	GRMZM6G177089_T01	Leucine-rich receptor-like protein kinase family protein	GO:0005515(protein binding)	-	[S] Leucine-rich repeat protein		4	991-1012
PC-3p-2701_398	ATTATAGTCCCCTCAATTCTC	GRMZM2G398698_T01	-	-	-	-		2	334-354
PC-3p-2701_398	ATTATAGTCCCCTCAATTCTC	GRMZM5G898887_T02	Leucine-rich repeat transmembrane protein kinase protein	GO:0004672(protein kinase activity);GO:0006468(protein phosphorylation)	-	-		0.5	17743-17763
PC-3p-2701_398	ATTATAGTCCCCTCAATTCTC	GRMZM5G898887_T01	Leucine-rich repeat transmembrane protein kinase protein	GO:0005515(protein binding);GO:0004672(protein kinase activity);GO:0006468(protein phosphorylation)	-	-		0.5	17743-17763
PC-5p-7845_172	ATTCAACTTGTACATGGAGAAACA	GRMZM2G700188_T03	cinnamyl alcohol dehydrogenase 9	GO:0008270(zinc ion binding);GO:0016491(oxidoreductase activity);GO:0055114(oxidation-reduction process)	-	-	ATCAD9,CAD9	4	92122-92144
zma-miR156e-3p_L+1_2ss14CA22TC	TGCTCACTGCTCTATCTGTCACC	GRMZM2G424651_T02	ARID/BRIGHT DNA-binding domain;ELM2 domain protein	-	-	-		4	1497-1519
zma-miR156e-3p_L+1_2ss14CA22TC	TGCTCACTGCTCTATCTGTCACC	GRMZM2G424651_T01	ARID/BRIGHT DNA-binding domain;ELM2 domain protein	-	-	-		4	2034-2056
zma-miR171a-3p_R+1_1ss12CT	TGATTGAGCCGTGCCAATATC	GRMZM2G110579_T01	GRAS family transcription factor	-	-	-	ATHAM3,HAM3	1	1078-1098
zma-miR171a-3p_R+1_1ss12CT	TGATTGAGCCGTGCCAATATC	GRMZM2G051785_T01	GRAS family transcription factor	-	-	-	ATHAM3,HAM3	1	677-697
zma-miR171a-3p_R+1_1ss12CT	TGATTGAGCCGTGCCAATATC	GRMZM2G037792_T01	GRAS family transcription factor	-	-	-	ATHAM3,HAM3	1	1322-1342
zma-miR171a-3p_R+1_1ss12CT	TGATTGAGCCGTGCCAATATC	GRMZM5G825321_T01	GRAS family transcription factor	-	-	-	ATHAM3,HAM3	1	507-527
zma-miR171a-3p_R+1_1ss12CT	TGATTGAGCCGTGCCAATATC	GRMZM5G825321_T02	GRAS family transcription factor	-	-	-	ATHAM3,HAM3	1	1460-1480
PC-5p-112206_18	TCAAGTATTCATTCCAATCCA	GRMZM2G520335_T01	-	-	-	-		4	12051-12072
PC-5p-112206_18	TCAAGTATTCATTCCAATCCA	GRMZM6G787651_T01	cycling DOF factor 3	GO:0003677(DNA binding);GO:0006355(regulation of transcription, DNA-dependent)	-	-	CDF3	4	2362-2382
PC-5p-112206_18	TCAAGTATTCATTCCAATCCA	GRMZM2G105712_T06	-	-	-	-	-	4	466-486
PC-5p-112206_18	TCAAGTATTCATTCCAATCCA	GRMZM2G105712_T01	-	-	-	-	-	4	686-706
PC-5p-112206_18	TCAAGTATTCATTCCAATCCA	GRMZM2G105712_T02	-	-	-	-	-	4	686-706
PC-5p-112206_18	TCAAGTATTCATTCCAATCCA	GRMZM2G105712_T05	-	-	-	-	-	4	686-706
zma-miR167e-3p	GATCATGCTGTGCAGTTTCATC	AC206763.3_FGT002	-	-	-	-		4	871-891
zma-miR159g-5p_L-1R+1_1ss13CA	TGCTCCCTTCAAACCAATAAA	GRMZM2G024315_T02	-	-	-	-	-	4	7-28
bdi-miR2275a_1ss8TA	TTTGGTTACCTCCAATGTCTCA	GRMZM2G013792_T01	-	-	-	-	-	3.5	79-100
bdi-miR2275a_1ss8TA	TTTGGTTACCTCCAATGTCTCA	GRMZM2G023970_T03	-	-	-	-	-	4	365-385
bdi-miR2275a_1ss8TA	TTTGGTTACCTCCAATGTCTCA	GRMZM2G491163_T01	-	-	-	-	-	3.5	547-568
bdi-miR2275a_1ss8TA	TTTGGTTACCTCCAATGTCTCA	GRMZM2G013712_T01	-	-	-	-	-	4	84-105
PC-5p-106361_19	AGAATCTAAAGTGTGGTAGAAAAA	GRMZM2G055151_T01	-	-	-	-		0	1982-2005
PC-5p-106361_19	AGAATCTAAAGTGTGGTAGAAAAA	GRMZM2G030695_T01	-	-	-	-		0	868-891
zma-miR160b-3p	GCGTGCAAGGAGCCAAGCATG	GRMZM2G085613_T01	galacturonosyltransferase-like 7	-	-	-	GATL7	4	1763-1784
zma-miR160b-3p	GCGTGCAAGGAGCCAAGCATG	GRMZM5G892708_T01	-	-	-	-		4	1085-1106
PC-3p-81569_25	AATCCCCTTCATTCCACTTGCTCC	GRMZM2G102021_T03	-	GO:0016485(protein processing);GO:0043085(positive regulation of catalytic activity);GO:0016021(integral to membrane)	-	-		3.5	1453-1475
PC-3p-81569_25	AATCCCCTTCATTCCACTTGCTCC	GRMZM2G398698_T01	-	-	-	-		1	317-340
tcc-miR169i_1ss15TC	TAGCCAAGGATGAGCTGCCTG	GRMZM2G000686_T06	nuclear factor Y, subunit A6	GO:0003700(sequence-specific DNA binding transcription factor activity);GO:0006355(regulation of transcription, DNA-dependent)	-	-	NF-YA6	3	890-910
tcc-miR169i_1ss15TC	TAGCCAAGGATGAGCTGCCTG	GRMZM2G000686_T04	nuclear factor Y, subunit A3	GO:0003700(sequence-specific DNA binding transcription factor activity);GO:0006355(regulation of transcription, DNA-dependent)	-	-	ATHAP2C,HAP2C,NF-YA3	3	962-982
tcc-miR169i_1ss15TC	TAGCCAAGGATGAGCTGCCTG	GRMZM2G000686_T08	nuclear factor Y, subunit A5	GO:0003700(sequence-specific DNA binding transcription factor activity);GO:0006355(regulation of transcription, DNA-dependent)	-	-	NF-YA5,NFYA5	3	1543-1563
tcc-miR169i_1ss15TC	TAGCCAAGGATGAGCTGCCTG	GRMZM2G000686_T10	nuclear factor Y, subunit A3	GO:0003700(sequence-specific DNA binding transcription factor activity);GO:0006355(regulation of transcription, DNA-dependent)	-	[K] CCAAT-binding factor, subunit B (HAP2)	ATHAP2C,HAP2C,NF-YA3	3	1560-1580
tcc-miR169i_1ss15TC	TAGCCAAGGATGAGCTGCCTG	GRMZM2G000686_T05	nuclear factor Y, subunit A6	GO:0003700(sequence-specific DNA binding transcription factor activity);GO:0006355(regulation of transcription, DNA-dependent)	-	-	NF-YA6	3	1765-1785
tcc-miR169i_1ss15TC	TAGCCAAGGATGAGCTGCCTG	GRMZM2G000686_T02	nuclear factor Y, subunit A3	GO:0003700(sequence-specific DNA binding transcription factor activity);GO:0006355(regulation of transcription, DNA-dependent)	-	-	ATHAP2C,HAP2C,NF-YA3	3	1816-1836
tcc-miR169i_1ss15TC	TAGCCAAGGATGAGCTGCCTG	GRMZM2G000686_T03	nuclear factor Y, subunit A3	GO:0003700(sequence-specific DNA binding transcription factor activity);GO:0006355(regulation of transcription, DNA-dependent)	-	[K] CCAAT-binding factor, subunit B (HAP2)	ATHAP2C,HAP2C,NF-YA3	3	1837-1857
tcc-miR169i_1ss15TC	TAGCCAAGGATGAGCTGCCTG	GRMZM2G000686_T01	nuclear factor Y, subunit A3	GO:0003700(sequence-specific DNA binding transcription factor activity);GO:0006355(regulation of transcription, DNA-dependent)	-	-	ATHAP2C,HAP2C,NF-YA3	3	2120-2140
tcc-miR169i_1ss15TC	TAGCCAAGGATGAGCTGCCTG	GRMZM2G037630_T01	nuclear factor Y, subunit A6	GO:0003700(sequence-specific DNA binding transcription factor activity);GO:0006355(regulation of transcription, DNA-dependent)	-	-	NF-YA6	4	795-816
tcc-miR169i_1ss15TC	TAGCCAAGGATGAGCTGCCTG	GRMZM5G849099_T01	-	-	-	-		4	728-747
tcc-miR169i_1ss15TC	TAGCCAAGGATGAGCTGCCTG	GRMZM5G838907_T01	-	-	-	-		3.5	1023-1043
tcc-miR169i_1ss15TC	TAGCCAAGGATGAGCTGCCTG	GRMZM2G039982_T01	Radical SAM superfamily protein	GO:0003824(catalytic activity);GO:0051536(iron-sulfur cluster binding)	ko00785(Lipoic acid metabolism)	[H] Lipoate synthase		4	824-845
tcc-miR169i_1ss15TC	TAGCCAAGGATGAGCTGCCTG	GRMZM2G078124_T02	-	-	-	-		0	1499-1519
tcc-miR169i_1ss15TC	TAGCCAAGGATGAGCTGCCTG	GRMZM2G078124_T01	-	-	-	-		0	539-559
tcc-miR169i_1ss15TC	TAGCCAAGGATGAGCTGCCTG	GRMZM2G078124_T01	-	-	-	-		2	712-732
tcc-miR169i_1ss15TC	TAGCCAAGGATGAGCTGCCTG	GRMZM2G040349_T02	nuclear factor Y, subunit A3	GO:0003700(sequence-specific DNA binding transcription factor activity);GO:0006355(regulation of transcription, DNA-dependent)	-	[K] CCAAT-binding factor, subunit B (HAP2)	ATHAP2C,HAP2C,NF-YA3	4	1873-1893
tcc-miR169i_1ss15TC	TAGCCAAGGATGAGCTGCCTG	GRMZM2G040349_T01	nuclear factor Y, subunit A3	GO:0003700(sequence-specific DNA binding transcription factor activity);GO:0006355(regulation of transcription, DNA-dependent)	-	[K] CCAAT-binding factor, subunit B (HAP2)	ATHAP2C,HAP2C,NF-YA3	4	2144-2164
tcc-miR169i_1ss15TC	TAGCCAAGGATGAGCTGCCTG	GRMZM2G055883_T03	DYNAMIN-like 1C	GO:0003924(GTPase activity);GO:0005525(GTP binding)	-	[R] Vacuolar sorting protein VPS1, dynamin, and related proteins	ADL1C,ADL5,DL1C,DRP1C	4	11-30
tcc-miR169i_1ss15TC	TAGCCAAGGATGAGCTGCCTG	GRMZM2G055883_T01	DYNAMIN-like 1E	GO:0003924(GTPase activity);GO:0005525(GTP binding)	-	[R] Vacuolar sorting protein VPS1, dynamin, and related proteins	ADL1E,ADL4,ADLP2,DL1E,DRP1E,EDR3	4	82-101
tcc-miR169i_1ss15TC	TAGCCAAGGATGAGCTGCCTG	GRMZM2G055883_T02	DYNAMIN-like 1C	GO:0003924(GTPase activity);GO:0005525(GTP binding)	-	[R] Vacuolar sorting protein VPS1, dynamin, and related proteins	ADL1C,ADL5,DL1C,DRP1C	4	11-30
PC-3p-926_1021	TTCCTCGATTTATCTCTTCCC	GRMZM2G083025_T01	BCL-2-associated athanogene 1	-	-	-	ATBAG1,BAG1	4	781-800
PC-3p-926_1021	TTCCTCGATTTATCTCTTCCC	GRMZM2G096525_T01	-	-	-	-	-	4	87-107
PC-5p-119325_17	AGGGCTGATTTGGTGATCCGGGAT	GRMZM2G050941_T01	-	-	-	-		3.5	394-416
PC-5p-119325_17	AGGGCTGATTTGGTGATCCGGGAT	GRMZM2G445575_T03	TGACG motif-binding factor 4	GO:0003700(sequence-specific DNA binding transcription factor activity);GO:0043565(sequence-specific DNA binding);GO:0006355(regulation of transcription, DNA-dependent)	-	-	OBF4,TGA4	2.5	2229-2252
PC-5p-119325_17	AGGGCTGATTTGGTGATCCGGGAT	AC217358.3_FGT010	-	-	-	-		2.5	152-175
PC-5p-119325_17	AGGGCTGATTTGGTGATCCGGGAT	GRMZM2G008425_T01	histone deacetylase 2	-	-	[B] Predicted histone deacetylase	HDA2	2.5	1702-1725
PC-5p-119325_17	AGGGCTGATTTGGTGATCCGGGAT	GRMZM2G126545_T01	methyl-CPG-binding domain 6	GO:0003677(DNA binding);GO:0005634(nucleus)	-	-	ATMBD6,MBD6	3	234-257
PC-5p-119325_17	AGGGCTGATTTGGTGATCCGGGAT	GRMZM2G126545_T04	methyl-CPG-binding domain protein 13	GO:0003677(DNA binding);GO:0005634(nucleus)	-	-	MBD13	3	160-183
PC-5p-119325_17	AGGGCTGATTTGGTGATCCGGGAT	GRMZM2G126545_T03	methyl-CPG-binding domain 7	GO:0003677(DNA binding);GO:0005634(nucleus)	-	-	ATMBD7,MBD7	3	160-183
PC-5p-119325_17	AGGGCTGATTTGGTGATCCGGGAT	GRMZM2G126545_T02	methyl-CPG-binding domain 7	GO:0003677(DNA binding);GO:0005634(nucleus)	-	-	ATMBD7,MBD7	3	160-183
PC-5p-119325_17	AGGGCTGATTTGGTGATCCGGGAT	GRMZM2G148494_T01	-	-	-	-		4	437-460
PC-5p-119325_17	AGGGCTGATTTGGTGATCCGGGAT	GRMZM2G077256_T04	Ribosomal protein L18ae/LX family protein	GO:0003735(structural constituent of ribosome);GO:0006412(translation);GO:0005840(ribosome)	-	-		1.5	125-148
PC-5p-119325_17	AGGGCTGATTTGGTGATCCGGGAT	GRMZM2G077256_T03	Ribosomal protein L18ae/LX family protein	-	-	-		1.5	125-148
PC-5p-119325_17	AGGGCTGATTTGGTGATCCGGGAT	GRMZM2G077256_T02	Ribosomal protein L18ae/LX family protein	-	-	-		1.5	125-148
PC-5p-119325_17	AGGGCTGATTTGGTGATCCGGGAT	GRMZM2G077256_T01	Ribosomal protein L18ae/LX family protein	-	-	-		1.5	125-148
PC-5p-119325_17	AGGGCTGATTTGGTGATCCGGGAT	GRMZM2G062673_T01	EF hand calcium-binding protein family	GO:0005509(calcium ion binding)	-	[T] Calmodulin and related proteins (EF-Hand superfamily)		3	1092-1115
PC-5p-119325_17	AGGGCTGATTTGGTGATCCGGGAT	GRMZM2G039455_T01	Stabilizer of iron transporter SufD / Polynucleotidyl transferase	GO:0005515(protein binding)	-	[J] Translation initiation factor 2C (eIF-2C) and related proteins	AGO1	4	802-825
zma-MIR2118d-p5_2ss1GT17GA	TGAAGAGGAAGAGAGGATC	GRMZM2G052699_T02	Protein phosphatase 2C family protein	GO:0003824(catalytic activity)	-	-		3	9-27
zma-MIR2118d-p5_2ss1GT17GA	TGAAGAGGAAGAGAGGATC	GRMZM2G052699_T01	-	-	-	-	-	3	57-75
zma-MIR2118d-p5_2ss1GT17GA	TGAAGAGGAAGAGAGGATC	GRMZM2G095037_T02	-	-	-	-	-	3.5	3308-3326
zma-MIR2118d-p5_2ss1GT17GA	TGAAGAGGAAGAGAGGATC	GRMZM2G056419_T02	actin-related protein C1B	GO:0005515(protein binding)	ko04666(Fc gamma R-mediated phagocytosis);ko04810(Regulation of actin cytoskeleton);ko05100(Bacterial invasion of epithelial cells);ko05130(Pathogenic Escherichia coli infection);ko05131(Shigellosis)	[Z] Actin-related protein Arp2/3 complex, subunit ARPC1/p41-ARC	ARPC1,ARPC1B	3.5	147-166
zma-MIR2118d-p5_2ss1GT17GA	TGAAGAGGAAGAGAGGATC	GRMZM2G056419_T01	actin-related protein C1B	GO:0005515(protein binding)	ko04666(Fc gamma R-mediated phagocytosis);ko04810(Regulation of actin cytoskeleton);ko05100(Bacterial invasion of epithelial cells);ko05130(Pathogenic Escherichia coli infection);ko05131(Shigellosis)	[Z] Actin-related protein Arp2/3 complex, subunit ARPC1/p41-ARC	ARPC1,ARPC1B	3.5	147-166
zma-MIR2118d-p5_2ss1GT17GA	TGAAGAGGAAGAGAGGATC	GRMZM2G081642_T03	-	-	-	-	-	3.5	1618-1637
zma-MIR2118d-p5_2ss1GT17GA	TGAAGAGGAAGAGAGGATC	GRMZM2G081642_T04	-	-	-	-	-	3.5	1618-1637
zma-MIR2118d-p5_2ss1GT17GA	TGAAGAGGAAGAGAGGATC	GRMZM2G012030_T02	-	-	-	-	-	4	386-404
zma-MIR2118d-p5_2ss1GT17GA	TGAAGAGGAAGAGAGGATC	GRMZM2G150876_T01	-	-	-	-	-	4	181-199
zma-MIR2118d-p5_2ss1GT17GA	TGAAGAGGAAGAGAGGATC	GRMZM2G150876_T02	-	-	-	-	-	4	181-199
zma-MIR2118d-p5_2ss1GT17GA	TGAAGAGGAAGAGAGGATC	GRMZM2G126447_T02	-	-	-	-	-	4	356-374
zma-MIR2118d-p5_2ss1GT17GA	TGAAGAGGAAGAGAGGATC	GRMZM2G126447_T01	-	-	-	-	-	4	356-374
zma-MIR2118d-p5_2ss1GT17GA	TGAAGAGGAAGAGAGGATC	GRMZM2G152111_T05	-	-	-	-	-	4	178-196
zma-MIR2118d-p5_2ss1GT17GA	TGAAGAGGAAGAGAGGATC	GRMZM2G140694_T01	-	-	-	-	-	4	299-318
zma-MIR2118d-p5_2ss1GT17GA	TGAAGAGGAAGAGAGGATC	GRMZM2G017805_T03	-	-	-	-	-	4	2736-2755
zma-MIR2118d-p5_2ss1GT17GA	TGAAGAGGAAGAGAGGATC	GRMZM2G145473_T01	-	-	-	-	-	4	97-114
zma-MIR2118d-p5_2ss1GT17GA	TGAAGAGGAAGAGAGGATC	GRMZM2G141975_T01	-	-	-	-	-	4	983-1000
zma-MIR2118d-p5_2ss1GT17GA	TGAAGAGGAAGAGAGGATC	GRMZM5G884287_T01	-	-	-	-	-	3	90-107
zma-MIR2118d-p5_2ss1GT17GA	TGAAGAGGAAGAGAGGATC	GRMZM2G038893_T01	-	-	-	-	-	3	220-239
zma-MIR2118d-p5_2ss1GT17GA	TGAAGAGGAAGAGAGGATC	AC195785.3_FGT004	S-locus lectin protein kinase family protein	GO:0004672(protein kinase activity);GO:0005524(ATP binding);GO:0006468(protein phosphorylation)	-	[T] Serine/threonine protein kinase		3.5	2940-2958
zma-MIR2118d-p5_2ss1GT17GA	TGAAGAGGAAGAGAGGATC	GRMZM2G028900_T01	-	-	-	-	-	4	1218-1236
zma-MIR2118d-p5_2ss1GT17GA	TGAAGAGGAAGAGAGGATC	GRMZM2G010685_T01	-	-	-	-		4	167-184
zma-MIR2118d-p5_2ss1GT17GA	TGAAGAGGAAGAGAGGATC	GRMZM2G039187_T02	-	-	-	-	-	4	115-133
zma-MIR2118d-p5_2ss1GT17GA	TGAAGAGGAAGAGAGGATC	GRMZM2G039187_T01	-	-	-	-	-	4	115-133
zma-MIR2118d-p5_2ss1GT17GA	TGAAGAGGAAGAGAGGATC	GRMZM2G001606_T02	-	-	-	-	-	4	353-371
zma-MIR2118d-p5_2ss1GT17GA	TGAAGAGGAAGAGAGGATC	GRMZM2G001606_T01	-	-	-	-		4	353-371
zma-MIR2118d-p5_2ss1GT17GA	TGAAGAGGAAGAGAGGATC	GRMZM2G426917_T01	-	-	-	-	-	2.5	424-441
zma-MIR2118d-p5_2ss1GT17GA	TGAAGAGGAAGAGAGGATC	GRMZM2G080696_T01	-	-	-	-	-	3.5	114-133
zma-MIR2118d-p5_2ss1GT17GA	TGAAGAGGAAGAGAGGATC	GRMZM2G051189_T01	-	-	-	-	-	4	256-274
zma-MIR2118d-p5_2ss1GT17GA	TGAAGAGGAAGAGAGGATC	GRMZM2G064563_T01	-	-	-	-	-	4	1697-1715
zma-MIR2118d-p5_2ss1GT17GA	TGAAGAGGAAGAGAGGATC	GRMZM2G064563_T03	-	-	-	-	-	4	1583-1601
zma-MIR2118d-p5_2ss1GT17GA	TGAAGAGGAAGAGAGGATC	GRMZM2G064563_T02	-	-	-	-	-	4	1583-1601
zma-MIR2118d-p5_2ss1GT17GA	TGAAGAGGAAGAGAGGATC	GRMZM2G045178_T04	-	-	-	-	-	4	733-752
zma-MIR2118d-p5_2ss1GT17GA	TGAAGAGGAAGAGAGGATC	GRMZM2G036697_T01	-	-	-	-	-	4	40-57
zma-MIR2118d-p5_2ss1GT17GA	TGAAGAGGAAGAGAGGATC	GRMZM5G858165_T01	-	-	-	-	-	4	221-240
zma-MIR2118d-p5_2ss1GT17GA	TGAAGAGGAAGAGAGGATC	GRMZM2G069796_T01	-	-	-	-	-	4	1950-1967
zma-MIR2118d-p5_2ss1GT17GA	TGAAGAGGAAGAGAGGATC	GRMZM2G103847_T04	-	-	-	-	-	3	661-680
zma-MIR2118d-p5_2ss1GT17GA	TGAAGAGGAAGAGAGGATC	GRMZM2G103847_T02	-	-	-	-	-	3	661-680
zma-MIR2118d-p5_2ss1GT17GA	TGAAGAGGAAGAGAGGATC	GRMZM2G103847_T01	-	-	-	-	-	3	708-727
zma-MIR2118d-p5_2ss1GT17GA	TGAAGAGGAAGAGAGGATC	GRMZM2G077317_T04	-	-	-	-	-	3.5	526-544
zma-MIR2118d-p5_2ss1GT17GA	TGAAGAGGAAGAGAGGATC	GRMZM2G077317_T02	-	-	-	-	-	3.5	1598-1616
zma-MIR2118d-p5_2ss1GT17GA	TGAAGAGGAAGAGAGGATC	GRMZM2G077317_T01	-	-	-	-	-	3.5	2073-2091
zma-MIR2118d-p5_2ss1GT17GA	TGAAGAGGAAGAGAGGATC	GRMZM2G177213_T02	-	-	-	-	-	3.5	847-866
zma-MIR2118d-p5_2ss1GT17GA	TGAAGAGGAAGAGAGGATC	GRMZM2G125476_T01	-	-	-	-	-	3.5	564-582
zma-MIR2118d-p5_2ss1GT17GA	TGAAGAGGAAGAGAGGATC	GRMZM5G831780_T01	-	-	-	-	-	3.5	396-414
zma-MIR2118d-p5_2ss1GT17GA	TGAAGAGGAAGAGAGGATC	GRMZM5G831780_T02	-	-	-	-	-	3.5	396-414
zma-MIR2118d-p5_2ss1GT17GA	TGAAGAGGAAGAGAGGATC	GRMZM2G088320_T01	-	-	-	-	-	3.5	47-65
zma-MIR2118d-p5_2ss1GT17GA	TGAAGAGGAAGAGAGGATC	GRMZM2G159811_T01	Protein phosphatase 2C family protein	GO:0003824(catalytic activity)	-	[T] Serine/threonine protein phosphatase	AHG1	3.5	249-268
zma-MIR2118d-p5_2ss1GT17GA	TGAAGAGGAAGAGAGGATC	GRMZM2G033375_T02	-	-	-	-	-	4	3432-3450
zma-MIR2118d-p5_2ss1GT17GA	TGAAGAGGAAGAGAGGATC	GRMZM2G125146_T01	-	-	-	-	-	4	229-247
zma-MIR2118d-p5_2ss1GT17GA	TGAAGAGGAAGAGAGGATC	GRMZM5G821671_T01	-	-	-	-	-	4	488-506
zma-MIR2118d-p5_2ss1GT17GA	TGAAGAGGAAGAGAGGATC	GRMZM2G061537_T02	-	-	-	-	-	4	952-970
zma-MIR2118d-p5_2ss1GT17GA	TGAAGAGGAAGAGAGGATC	GRMZM2G061537_T01	-	-	-	-	-	4	952-970
zma-MIR2118d-p5_2ss1GT17GA	TGAAGAGGAAGAGAGGATC	GRMZM2G106781_T01	-	-	-	-	-	4	224-241
zma-MIR2118d-p5_2ss1GT17GA	TGAAGAGGAAGAGAGGATC	AC199961.4_FGT001	-	-	-	-	-	4	543-561
zma-MIR2118d-p5_2ss1GT17GA	TGAAGAGGAAGAGAGGATC	GRMZM2G042089_T02	clathrin adaptor complexes medium subunit family protein	GO:0005515(protein binding);GO:0006886(intracellular protein transport);GO:0016192(vesicle-mediated transport);GO:0030131(clathrin adaptor complex)	-	[U] Medium subunit of clathrin adaptor complex		4	2163-2180
zma-MIR2118d-p5_2ss1GT17GA	TGAAGAGGAAGAGAGGATC	GRMZM2G058612_T01	F-box family protein	-	-	[R] Leucine rich repeat proteins, some proteins contain F-box		4	304-323
zma-MIR2118d-p5_2ss1GT17GA	TGAAGAGGAAGAGAGGATC	GRMZM2G024151_T01	-	-	-	-	-	2.5	609-628
zma-MIR2118d-p5_2ss1GT17GA	TGAAGAGGAAGAGAGGATC	GRMZM2G024151_T02	-	-	-	-	-	2.5	564-583
zma-MIR2118d-p5_2ss1GT17GA	TGAAGAGGAAGAGAGGATC	GRMZM2G012966_T03	-	-	-	-	-	3.5	1578-1595
zma-MIR2118d-p5_2ss1GT17GA	TGAAGAGGAAGAGAGGATC	GRMZM5G829840_T04	-	-	-	-	-	4	132-150
zma-MIR2118d-p5_2ss1GT17GA	TGAAGAGGAAGAGAGGATC	GRMZM5G829840_T03	-	-	-	-	-	4	132-150
zma-MIR2118d-p5_2ss1GT17GA	TGAAGAGGAAGAGAGGATC	GRMZM5G829840_T05	-	-	-	-	-	4	132-150
zma-MIR2118d-p5_2ss1GT17GA	TGAAGAGGAAGAGAGGATC	GRMZM5G829840_T02	-	-	-	-	-	4	132-150
zma-MIR2118d-p5_2ss1GT17GA	TGAAGAGGAAGAGAGGATC	GRMZM2G074708_T01	-	-	-	-	-	4	600-618
zma-MIR2118d-p5_2ss1GT17GA	TGAAGAGGAAGAGAGGATC	AC226248.1_FGT002	-	-	-	-	-	4	136-154
zma-MIR2118d-p5_2ss1GT17GA	TGAAGAGGAAGAGAGGATC	GRMZM5G872070_T02	-	-	-	-	-	4	446-465
zma-MIR2118d-p5_2ss1GT17GA	TGAAGAGGAAGAGAGGATC	GRMZM2G095670_T01	-	-	-	-	-	4	335-352
zma-MIR2118d-p5_2ss1GT17GA	TGAAGAGGAAGAGAGGATC	GRMZM2G095670_T02	-	-	-	-	-	4	335-352
zma-MIR2118d-p5_2ss1GT17GA	TGAAGAGGAAGAGAGGATC	GRMZM5G872070_T01	-	-	-	-	-	4	376-395
zma-MIR2118d-p5_2ss1GT17GA	TGAAGAGGAAGAGAGGATC	AC203857.4_FGT005	-	-	-	-	-	4	148-165
zma-MIR2118d-p5_2ss1GT17GA	TGAAGAGGAAGAGAGGATC	GRMZM2G003930_T06	-	-	-	-	-	4	195-212
zma-MIR2118d-p5_2ss1GT17GA	TGAAGAGGAAGAGAGGATC	GRMZM2G003930_T07	-	-	-	-	-	4	346-363
zma-MIR2118d-p5_2ss1GT17GA	TGAAGAGGAAGAGAGGATC	GRMZM2G003930_T01	-	-	-	-	-	4	346-363
zma-MIR2118d-p5_2ss1GT17GA	TGAAGAGGAAGAGAGGATC	AC211164.5_FGT003	-	-	-	-	-	3	344-362
zma-MIR2118d-p5_2ss1GT17GA	TGAAGAGGAAGAGAGGATC	GRMZM2G023946_T01	-	-	-	-	-	3	275-294
zma-MIR2118d-p5_2ss1GT17GA	TGAAGAGGAAGAGAGGATC	GRMZM2G023946_T02	-	-	-	-	-	3	747-766
zma-MIR2118d-p5_2ss1GT17GA	TGAAGAGGAAGAGAGGATC	GRMZM2G098061_T01	-	-	-	-	-	3	455-472
zma-MIR2118d-p5_2ss1GT17GA	TGAAGAGGAAGAGAGGATC	GRMZM2G093603_T01	-	-	-	-	-	3.5	643-660
zma-MIR2118d-p5_2ss1GT17GA	TGAAGAGGAAGAGAGGATC	GRMZM2G008374_T01	-	-	-	-	-	4	1323-1341
zma-MIR2118d-p5_2ss1GT17GA	TGAAGAGGAAGAGAGGATC	GRMZM2G008374_T02	-	-	-	-	-	4	1386-1404
zma-MIR2118d-p5_2ss1GT17GA	TGAAGAGGAAGAGAGGATC	AC198353.5_FGT004	-	-	-	-	-	4	611-629
zma-MIR2118d-p5_2ss1GT17GA	TGAAGAGGAAGAGAGGATC	GRMZM2G060872_T04	-	-	-	-	-	4	962-979
zma-miR171b-5p_L+1	GGATATTGGCGCGGTTCAATC	GRMZM2G051942_T01	-	-	-	-		2	284-304
zma-miR171b-5p_L+1	GGATATTGGCGCGGTTCAATC	GRMZM2G134655_T01	-	-	-	-		2.5	546-566
PC-3p-79176_25	AACTTCCTCTATCCAAACAGGTCC	GRMZM2G067581_T01	-	-	-	-	-	4	1318-1341
zma-miR167c-3p_L-1	ATCATGCTGTGGCAGCCTCACT	GRMZM2G004957_T01	protodermal factor 2	GO:0003700(sequence-specific DNA binding transcription factor activity);GO:0043565(sequence-specific DNA binding);GO:0006355(regulation of transcription, DNA-dependent);GO:0008289(lipid binding)	-	-	PDF2	4	1578-1598
zma-miR167c-3p_L-1	ATCATGCTGTGGCAGCCTCACT	GRMZM2G004957_T02	protodermal factor 2	GO:0003700(sequence-specific DNA binding transcription factor activity);GO:0043565(sequence-specific DNA binding);GO:0006355(regulation of transcription, DNA-dependent);GO:0008289(lipid binding)	-	-	PDF2	4	1578-1598
PC-5p-265753_8	AGCTTGTTCGGTTACACCAATCCA	GRMZM2G027282_T02	regulatory particle triple-A ATPase 5A	GO:0005524(ATP binding)	ko03050(Proteasome)	[O] 26S proteasome regulatory complex, ATPase RPT5	ATS6A.2,RPT5A	4	1544-1568
PC-5p-265753_8	AGCTTGTTCGGTTACACCAATCCA	GRMZM2G027282_T01	regulatory particle triple-A ATPase 5A	GO:0005524(ATP binding)	ko03050(Proteasome)	[O] 26S proteasome regulatory complex, ATPase RPT5	ATS6A.2,RPT5A	4	1542-1566
PC-5p-265753_8	AGCTTGTTCGGTTACACCAATCCA	GRMZM2G475882_T01	auxin response factor 6	GO:0006355(regulation of transcription, DNA-dependent);GO:0005634(nucleus);GO:0003677(DNA binding);GO:0009725(response to hormone stimulus)	-	-	ARF6	4	3549-3573
PC-5p-265753_8	AGCTTGTTCGGTTACACCAATCCA	GRMZM2G475882_T02	auxin response factor 6	GO:0006355(regulation of transcription, DNA-dependent);GO:0005634(nucleus);GO:0003677(DNA binding);GO:0009725(response to hormone stimulus)	-	-	ARF6	4	3667-3691
PC-5p-265753_8	AGCTTGTTCGGTTACACCAATCCA	GRMZM5G897816_T01	-	-	-	-		2	1456-1479
PC-3p-12673_116	TTCTGGATTGGTGTAACCGAA	GRMZM2G090595_T02	-	-	-	-		3	2897-2917
PC-3p-12673_116	TTCTGGATTGGTGTAACCGAA	GRMZM2G000536_T01	-	-	-	-	-	4	779-799
PC-3p-12673_116	TTCTGGATTGGTGTAACCGAA	GRMZM5G897816_T01	-	-	-	-		0.5	1361-1381
PC-5p-13051_113	TTGGTGACCAGGGAAATGGAG	GRMZM2G148494_T01	-	-	-	-		3	431-451
PC-5p-13051_113	TTGGTGACCAGGGAAATGGAG	AC234152.1_FGT002	-	-	-	-	-	2	952-971
PC-5p-13051_113	TTGGTGACCAGGGAAATGGAG	GRMZM2G045473_T01	-	-	-	-	-	3	218-238
zma-miR396g-5p_1ss13AC	TCCCACAGCTTTCTTGAACTG	GRMZM2G031177_T03	MATE efflux family protein	GO:0015238(drug transmembrane transporter activity);GO:0015297(antiporter activity);GO:0006855(drug transmembrane transport);GO:0055085(transmembrane transport);GO:0016020(membrane)	-	-		3.5	238-257
zma-miR396g-5p_1ss13AC	TCCCACAGCTTTCTTGAACTG	GRMZM2G031177_T01	MATE efflux family protein	GO:0015238(drug transmembrane transporter activity);GO:0015297(antiporter activity);GO:0006855(drug transmembrane transport);GO:0055085(transmembrane transport);GO:0016020(membrane)	-	[R] Uncharacterized membrane protein, predicted efflux pump		3.5	238-257
zma-miR396g-5p_1ss13AC	TCCCACAGCTTTCTTGAACTG	GRMZM2G031177_T02	MATE efflux family protein	GO:0015238(drug transmembrane transporter activity);GO:0015297(antiporter activity);GO:0006855(drug transmembrane transport);GO:0055085(transmembrane transport);GO:0016020(membrane)	-	-		3.5	238-257
zma-miR396g-5p_1ss13AC	TCCCACAGCTTTCTTGAACTG	GRMZM2G104025_T03	Ribosomal protein L18e/L15 superfamily protein	-	-	-		4	505-525
zma-miR396g-5p_1ss13AC	TCCCACAGCTTTCTTGAACTG	GRMZM2G104025_T06	-	-	-	-		4	520-540
zma-miR396g-5p_1ss13AC	TCCCACAGCTTTCTTGAACTG	GRMZM2G104025_T02	ribosomal protein L18	-	-	[J] 60s ribosomal protein L18	RPL18	4	603-623
zma-miR396g-5p_1ss13AC	TCCCACAGCTTTCTTGAACTG	GRMZM2G104025_T01	Ribosomal protein L18e/L15 superfamily protein	-	ko03010(Ribosome)	[J] 60s ribosomal protein L18		4	676-696
zma-miR396g-5p_1ss13AC	TCCCACAGCTTTCTTGAACTG	GRMZM2G104025_T05	ribosomal protein L18	-	-	[J] 60s ribosomal protein L18	RPL18	4	857-877
ath-miR171b-3p_L+3R+1	TGATTGAGCCGTGCCAATATCACGC	GRMZM2G110579_T01	GRAS family transcription factor	-	-	-	ATHAM3,HAM3	3	1074-1098
ath-miR171b-3p_L+3R+1	TGATTGAGCCGTGCCAATATCACGC	GRMZM2G051785_T01	GRAS family transcription factor	-	-	-	ATHAM3,HAM3	2	673-697
ath-miR171b-3p_L+3R+1	TGATTGAGCCGTGCCAATATCACGC	GRMZM2G037792_T01	GRAS family transcription factor	-	-	-	ATHAM3,HAM3	2	1318-1342
ath-miR171b-3p_L+3R+1	TGATTGAGCCGTGCCAATATCACGC	GRMZM5G825321_T01	GRAS family transcription factor	-	-	-	ATHAM3,HAM3	3	503-527
ath-miR171b-3p_L+3R+1	TGATTGAGCCGTGCCAATATCACGC	GRMZM5G825321_T02	GRAS family transcription factor	-	-	-	ATHAM3,HAM3	3	1456-1480
zma-miR169o-3p_L-1R+1	GCAGGTCTTCTTGGCTAGCC	GRMZM2G036092_T02	-	-	-	-		4	547-566
zma-miR169o-3p_L-1R+1	GCAGGTCTTCTTGGCTAGCC	GRMZM2G036092_T01	basic helix-loop-helix (bHLH) DNA-binding superfamily protein	GO:0046983(protein dimerization activity)	-	-	KDR	4	433-452
zma-miR169o-3p_L-1R+1	GCAGGTCTTCTTGGCTAGCC	GRMZM2G009530_T01	GATA transcription factor 12	GO:0003700(sequence-specific DNA binding transcription factor activity);GO:0008270(zinc ion binding);GO:0043565(sequence-specific DNA binding);GO:0006355(regulation of transcription, DNA-dependent)	-	-	GATA12	3.5	1041-1059
zma-miR169o-3p_L-1R+1	GCAGGTCTTCTTGGCTAGCC	GRMZM2G394500_T01	Peroxidase superfamily protein	GO:0004601(peroxidase activity);GO:0020037(heme binding);GO:0006979(response to oxidative stress);GO:0055114(oxidation-reduction process)	-	-		3.5	334-354
zma-miR169o-3p_L-1R+1	GCAGGTCTTCTTGGCTAGCC	GRMZM2G015730_T02	-	GO:0019905(syntaxin binding)	-	[Z] Myosin-like coiled-coil protein		4	1476-1495
zma-miR169o-3p_L-1R+1	GCAGGTCTTCTTGGCTAGCC	GRMZM2G015730_T03	-	GO:0019905(syntaxin binding)	-	-		4	1498-1517
zma-miR169o-3p_L-1R+1	GCAGGTCTTCTTGGCTAGCC	GRMZM2G015730_T01	-	GO:0019905(syntaxin binding)	-	[Z] Myosin-like coiled-coil protein		4	1500-1519
zma-miR169o-3p_L-1R+1	GCAGGTCTTCTTGGCTAGCC	GRMZM2G009808_T01	aconitase 3	GO:0008152(metabolic process)	-	[J] RNA-binding translational regulator IRP (aconitase superfamily)	ACO3	4	1291-1309
zma-miR169o-3p_L-1R+1	GCAGGTCTTCTTGGCTAGCC	GRMZM2G067225_T01	allene oxide synthase	GO:0005506(iron ion binding);GO:0016705(oxidoreductase activity, acting on paired donors, with incorporation or reduction of molecular oxygen);GO:0020037(heme binding);GO:0055114(oxidation-reduction process)	-	-	AOS,CYP74A,DDE2	4	1350-1370
zma-miR169o-3p_L-1R+1	GCAGGTCTTCTTGGCTAGCC	GRMZM2G028459_T01	-	-	-	-		4	986-1004
zma-miR169o-3p_L-1R+1	GCAGGTCTTCTTGGCTAGCC	GRMZM2G065804_T01	Polynucleotidyl transferase, ribonuclease H-like superfamily protein	-	ko03030(DNA replication)	[L] Ribonuclease HI		4	1057-1075
zma-miR169o-3p_L-1R+1	GCAGGTCTTCTTGGCTAGCC	GRMZM2G101083_T01	-	-	-	-		3.5	80-100
zma-miR169o-3p_L-1R+1	GCAGGTCTTCTTGGCTAGCC	GRMZM2G060481_T01	3-ketoacyl-CoA synthase 6	GO:0016747(transferase activity, transferring acyl groups other than amino-acyl groups);GO:0006633(fatty acid biosynthetic process);GO:0016020(membrane);GO:0008610(lipid biosynthetic process)	-	-	CER6,CUT1,G2,KCS6,POP1	4	986-1005
zma-miR169o-3p_L-1R+1	GCAGGTCTTCTTGGCTAGCC	GRMZM2G078124_T01	-	-	-	-		4	618-636
zma-miR166g-5p	GGAATGTTGTCTGGTTGGAGA	GRMZM2G082191_T01	Leucine-rich repeat protein kinase family protein	GO:0004672(protein kinase activity);GO:0005524(ATP binding);GO:0006468(protein phosphorylation);GO:0005515(protein binding)	-	[T] Serine/threonine protein kinase		4	1600-1620
zma-miR166g-5p	GGAATGTTGTCTGGTTGGAGA	GRMZM5G806488_T01	Ribosomal protein S7p/S5e family protein	-	-	[J] Ribosomal protein S7		4	23738-23757
zma-miR396e-5p_R+2_2ss18AT19CT	TTCCACAGCTTTCTTGATTTTCT	GRMZM2G129098_T01	chromatin protein family	-	-	-	SKIP	3	1829-1851
zma-miR396e-5p_R+2_2ss18AT19CT	TTCCACAGCTTTCTTGATTTTCT	GRMZM2G438602_T01	-	-	-	-	-	4	504-525
zma-miR396e-5p_R+2_2ss18AT19CT	TTCCACAGCTTTCTTGATTTTCT	GRMZM5G886183_T01	-	-	-	-	-	4	62-83
zma-miR396e-5p_R+2_2ss18AT19CT	TTCCACAGCTTTCTTGATTTTCT	GRMZM2G102000_T01	-	-	-	-	-	4	1192-1214
mtr-miR171d_L+1	ATGATTGAGCCGTGCCAATATC	GRMZM2G110579_T01	GRAS family transcription factor	-	-	-	ATHAM3,HAM3	2	1078-1099
mtr-miR171d_L+1	ATGATTGAGCCGTGCCAATATC	GRMZM2G051785_T01	GRAS family transcription factor	-	-	-	ATHAM3,HAM3	2	677-698
mtr-miR171d_L+1	ATGATTGAGCCGTGCCAATATC	GRMZM2G037792_T01	GRAS family transcription factor	-	-	-	ATHAM3,HAM3	2	1322-1343
mtr-miR171d_L+1	ATGATTGAGCCGTGCCAATATC	GRMZM5G825321_T01	GRAS family transcription factor	-	-	-	ATHAM3,HAM3	2	507-528
mtr-miR171d_L+1	ATGATTGAGCCGTGCCAATATC	GRMZM5G825321_T02	GRAS family transcription factor	-	-	-	ATHAM3,HAM3	2	1460-1481
zma-miR160a-5p	TGCCTGGCTCCCTGTATGCCA	GRMZM2G159399_T01	auxin response factor 16	GO:0006355(regulation of transcription, DNA-dependent);GO:0005634(nucleus);GO:0003677(DNA binding);GO:0009725(response to hormone stimulus)	-	-	ARF16	1	1785-1805
zma-miR160a-5p	TGCCTGGCTCCCTGTATGCCA	GRMZM2G061783_T04	RNA 2\'-phosphotransferase, Tpt1 / KptA family	GO:0016772(transferase activity, transferring phosphorus-containing groups);GO:0006388(tRNA splicing, via endonucleolytic cleavage and ligation)	-	-	emb1067	4	219-239
zma-miR160a-5p	TGCCTGGCTCCCTGTATGCCA	GRMZM2G005284_T01	auxin response factor 16	GO:0003677(DNA binding);GO:0006355(regulation of transcription, DNA-dependent);GO:0009725(response to hormone stimulus);GO:0005634(nucleus)	-	-	ARF16	1	1407-1427
zma-miR160a-5p	TGCCTGGCTCCCTGTATGCCA	AC190719.2_FGT003	-	-	-	-		4	383-402
zma-miR160a-5p	TGCCTGGCTCCCTGTATGCCA	AC207885.3_FGT009	-	-	-	-		3	483-503
PC-5p-253451_8	AGTTTGGGTACTCTAGTATTGAGC	GRMZM2G124460_T01	Transducin/WD40 repeat-like superfamily protein	-	-	-		2	1807-1829
PC-5p-253451_8	AGTTTGGGTACTCTAGTATTGAGC	GRMZM2G121826_T02	Protein kinase protein with tetratricopeptide repeat domain	GO:0004672(protein kinase activity);GO:0006468(protein phosphorylation)	-	-		3.5	2106-2129
PC-5p-253451_8	AGTTTGGGTACTCTAGTATTGAGC	GRMZM2G121826_T01	Protein kinase protein with tetratricopeptide repeat domain	GO:0004672(protein kinase activity);GO:0006468(protein phosphorylation)	-	[T] Serine/threonine protein kinase		3.5	2140-2163
PC-5p-253451_8	AGTTTGGGTACTCTAGTATTGAGC	GRMZM2G044858_T02	Transducin/WD40 repeat-like superfamily protein	-	-	-		1.5	1239-1262
PC-5p-253451_8	AGTTTGGGTACTCTAGTATTGAGC	GRMZM5G814164_T01	peroxin 3	GO:0007031(peroxisome organization);GO:0005779(integral to peroxisomal membrane)	-	-	PEX3,PEX3-2	1.5	4935-4958
PC-5p-253451_8	AGTTTGGGTACTCTAGTATTGAGC	GRMZM2G170291_T03	DNAse I-like superfamily protein	-	-	-		3	769-792
PC-5p-253451_8	AGTTTGGGTACTCTAGTATTGAGC	GRMZM6G787651_T01	cycling DOF factor 3	GO:0003677(DNA binding);GO:0006355(regulation of transcription, DNA-dependent)	-	-	CDF3	4	2370-2393
PC-5p-253451_8	AGTTTGGGTACTCTAGTATTGAGC	GRMZM2G008095_T02	Got1/Sft2-like vescicle transport protein family	GO:0016192(vesicle-mediated transport)	-	[U] Membrane protein involved in ER to Golgi transport		1	957-980
PC-5p-253451_8	AGTTTGGGTACTCTAGTATTGAGC	GRMZM2G047095_T05	ferrochelatase 1	GO:0004325(ferrochelatase activity);GO:0006783(heme biosynthetic process)	ko00860(Porphyrin and chlorophyll metabolism)	[H] Protoheme ferro-lyase (ferrochelatase)	ATFC-I,FC-I,FC1	3	1727-1750
PC-5p-253451_8	AGTTTGGGTACTCTAGTATTGAGC	GRMZM2G047095_T03	ferrochelatase 1	GO:0004325(ferrochelatase activity);GO:0006783(heme biosynthetic process)	ko00860(Porphyrin and chlorophyll metabolism)	[H] Protoheme ferro-lyase (ferrochelatase)	ATFC-I,FC-I,FC1	3	1991-2014
PC-5p-253451_8	AGTTTGGGTACTCTAGTATTGAGC	GRMZM2G047095_T04	ferrochelatase 1	GO:0004325(ferrochelatase activity);GO:0006783(heme biosynthetic process)	ko00860(Porphyrin and chlorophyll metabolism)	[H] Protoheme ferro-lyase (ferrochelatase)	ATFC-I,FC-I,FC1	3	1995-2018
PC-5p-253451_8	AGTTTGGGTACTCTAGTATTGAGC	GRMZM2G047095_T01	ferrochelatase 1	GO:0004325(ferrochelatase activity);GO:0006783(heme biosynthetic process)	ko00860(Porphyrin and chlorophyll metabolism)	[H] Protoheme ferro-lyase (ferrochelatase)	ATFC-I,FC-I,FC1	3	1978-2001
PC-5p-253451_8	AGTTTGGGTACTCTAGTATTGAGC	GRMZM2G047095_T02	ferrochelatase 1	GO:0004325(ferrochelatase activity);GO:0006783(heme biosynthetic process)	ko00860(Porphyrin and chlorophyll metabolism)	[H] Protoheme ferro-lyase (ferrochelatase)	ATFC-I,FC-I,FC1	3	1991-2014
zma-miR159c-3p_L-1R-1	TTGGATTGAAGGGAGCTCC	GRMZM2G070523_T02	myb domain protein 101	GO:0003682(chromatin binding)	-	[K] Transcription factor, Myb superfamily	ATM1,ATMYB101,MYB101	2	1045-1063
zma-miR159c-3p_L-1R-1	TTGGATTGAAGGGAGCTCC	GRMZM2G070523_T01	myb domain protein 101	GO:0003682(chromatin binding)	-	[K] Transcription factor, Myb superfamily	ATM1,ATMYB101,MYB101	2	1096-1114
zma-miR159c-3p_L-1R-1	TTGGATTGAAGGGAGCTCC	GRMZM2G070523_T03	myb domain protein 101	GO:0003682(chromatin binding)	-	[K] Transcription factor, Myb superfamily	ATM1,ATMYB101,MYB101	2	993-1011
zma-miR159c-3p_L-1R-1	TTGGATTGAAGGGAGCTCC	GRMZM2G032451_T01	DNAse I-like superfamily protein	-	-	-		3.5	509-527
zma-miR159c-3p_L-1R-1	TTGGATTGAAGGGAGCTCC	GRMZM2G089361_T01	TEOSINTE BRANCHED 1, cycloidea and PCF transcription factor 2	-	-	-	TCP2	3.5	1317-1335
zma-miR159c-3p_L-1R-1	TTGGATTGAAGGGAGCTCC	AC217264.3_FGT005	myb domain protein 101	GO:0003682(chromatin binding)	-	[K] Transcription factor, Myb superfamily	ATM1,ATMYB101,MYB101	2	906-924
zma-miR159c-3p_L-1R-1	TTGGATTGAAGGGAGCTCC	GRMZM2G004090_T01	myb domain protein 101	GO:0003682(chromatin binding)	-	-	ATM1,ATMYB101,MYB101	2	1002-1020
zma-miR159c-3p_L-1R-1	TTGGATTGAAGGGAGCTCC	GRMZM2G070424_T01	-	-	-	-		3.5	192-209
zma-miR159c-3p_L-1R-1	TTGGATTGAAGGGAGCTCC	GRMZM2G007502_T01	-	-	-	-		4	199-217
zma-miR159c-3p_L-1R-1	TTGGATTGAAGGGAGCTCC	GRMZM2G311059_T01	myb-like HTH transcriptional regulator family protein	GO:0003682(chromatin binding)	-	-	DUO1	3	275-293
zma-miR159c-3p_L-1R-1	TTGGATTGAAGGGAGCTCC	GRMZM2G113073_T01	Rho GTPase activating protein with PAK-box/P21-Rho-binding domain	GO:0007165(signal transduction)	-	[T] GTPase-activator protein		3	122-140
zma-miR159c-3p_L-1R-1	TTGGATTGAAGGGAGCTCC	GRMZM2G127720_T01	-	-	-	-		2	33-51
zma-miR159c-3p_L-1R-1	TTGGATTGAAGGGAGCTCC	GRMZM2G028054_T03	myb domain protein 65	GO:0003682(chromatin binding)	-	[K] Transcription factor, Myb superfamily	ATMYB65,MYB65	2	1694-1712
zma-miR159c-3p_L-1R-1	TTGGATTGAAGGGAGCTCC	GRMZM2G028054_T02	myb domain protein 65	GO:0003682(chromatin binding)	-	[K] Transcription factor, Myb superfamily	ATMYB65,MYB65	2	1694-1712
zma-miR159c-3p_L-1R-1	TTGGATTGAAGGGAGCTCC	GRMZM2G028054_T01	myb domain protein 65	GO:0003682(chromatin binding)	-	[K] Transcription factor, Myb superfamily	ATMYB65,MYB65	2	1694-1712
zma-miR159c-3p_L-1R-1	TTGGATTGAAGGGAGCTCC	GRMZM2G015037_T02	TCP family transcription factor 4	-	-	-	MEE35,TCP4	4	1595-1613
zma-miR159c-3p_L-1R-1	TTGGATTGAAGGGAGCTCC	GRMZM2G015037_T01	TCP family transcription factor 4	-	-	-	MEE35,TCP4	4	1736-1754
zma-miR159c-3p_L-1R-1	TTGGATTGAAGGGAGCTCC	GRMZM2G017106_T01	CVP2 like 1	-	-	-	CVL1	3.5	340-358
zma-miR159c-3p_L-1R-1	TTGGATTGAAGGGAGCTCC	GRMZM2G020805_T01	TEOSINTE BRANCHED 1, cycloidea and PCF transcription factor 2	-	-	-	TCP2	3.5	1430-1448
zma-miR159c-3p_L-1R-1	TTGGATTGAAGGGAGCTCC	GRMZM2G096792_T01	iron-sulfur cluster binding;electron carriers;4 iron, 4 sulfur cluster binding	GO:0051536(iron-sulfur cluster binding)	ko00195(Photosynthesis)	-		4	656-674
zma-miR159c-3p_L-1R-1	TTGGATTGAAGGGAGCTCC	GRMZM5G800096_T01	NADH-Ubiquinone/plastoquinone (complex I) protein	GO:0008137(NADH dehydrogenase (ubiquinone) activity);GO:0055114(oxidation-reduction process)	ko00190(Oxidative phosphorylation)	[C] NADH dehydrogenase, subunit 4		4	216-234
zma-miR172e	GGAATCTTGATGATGCTGCAT	GRMZM2G017847_T01	actin-11	-	-	-	ACT11	3	2107-2127
zma-miR172e	GGAATCTTGATGATGCTGCAT	GRMZM5G856084_T01	DNAJ heat shock family protein	GO:0031072(heat shock protein binding);GO:0051082(unfolded protein binding)	-	[O] Molecular chaperone (DnaJ superfamily)		3.5	818-838
zma-miR172e	GGAATCTTGATGATGCTGCAT	GRMZM5G803935_T01	-	-	-	-		3.5	278-298
zma-miR172e	GGAATCTTGATGATGCTGCAT	GRMZM5G831584_T05	alpha/beta-Hydrolases superfamily protein	GO:0016788(hydrolase activity, acting on ester bonds);GO:0006505(GPI anchor metabolic process);GO:0006886(intracellular protein transport)	-	[R] Predicted alpha/beta hydrolase		4	1415-1435
zma-miR172e	GGAATCTTGATGATGCTGCAT	GRMZM2G076602_T01	Integrase-type DNA-binding superfamily protein	GO:0003700(sequence-specific DNA binding transcription factor activity);GO:0006355(regulation of transcription, DNA-dependent)	-	-	AP2,FL1,FLO2	3	925-945
PC-3p-83316_24	ATAGCACCCTCAATCCCCTCCATT	GRMZM2G398698_T01	-	-	-	-		3	328-351
ata-MIR167d-p3_1ss12CT	TCATGTGGCAGTTTCATTTTC	GRMZM2G701373_T01	-	-	-	-	-	4	364-385
ata-MIR167d-p3_1ss12CT	TCATGTGGCAGTTTCATTTTC	GRMZM2G019434_T02	-	-	-	-	-	4	583-604
ata-MIR167d-p3_1ss12CT	TCATGTGGCAGTTTCATTTTC	GRMZM2G019434_T01	-	-	-	-	-	4	872-893
PC-3p-336668_6	ATTTCTCCCCATGGATCCCCT	GRMZM2G046244_T01	Membrane fusion protein Use1	-	-	-		3	520-541
PC-3p-336668_6	ATTTCTCCCCATGGATCCCCT	GRMZM2G045955_T01	-	-	-	-		4	3223-3244
PC-3p-336668_6	ATTTCTCCCCATGGATCCCCT	GRMZM2G035239_T01	-	-	-	-		4	613-633
PC-3p-336668_6	ATTTCTCCCCATGGATCCCCT	GRMZM2G148494_T01	-	-	-	-		2.5	359-379
PC-3p-336668_6	ATTTCTCCCCATGGATCCCCT	GRMZM2G059517_T02	Phosphoglycerate mutase family protein	-	-	[G] Phosphoglycerate mutase		3.5	2726-2746
PC-3p-336668_6	ATTTCTCCCCATGGATCCCCT	GRMZM2G141399_T01	starch synthase 3	GO:0009058(biosynthetic process);GO:2001070(starch binding)	-	-	ATSS3,SS3	4	5747-5767
PC-3p-336668_6	ATTTCTCCCCATGGATCCCCT	GRMZM2G077256_T04	Ribosomal protein L18ae/LX family protein	GO:0003735(structural constituent of ribosome);GO:0006412(translation);GO:0005840(ribosome)	-	-		3	55-76
PC-3p-336668_6	ATTTCTCCCCATGGATCCCCT	GRMZM2G077256_T02	Ribosomal protein L18ae/LX family protein	-	-	-		3	55-76
PC-3p-336668_6	ATTTCTCCCCATGGATCCCCT	GRMZM2G077256_T03	Ribosomal protein L18ae/LX family protein	-	-	-		3	55-76
PC-3p-336668_6	ATTTCTCCCCATGGATCCCCT	GRMZM2G077256_T01	Ribosomal protein L18ae/LX family protein	-	-	-		3	55-76
zma-miR2118c	TTCCTAATGCCTCCCATTCCTA	GRMZM2G083620_T02	Ribosomal protein S5 domain 2-like superfamily protein	-	-	-		4	2169-2190
zma-miR2118c	TTCCTAATGCCTCCCATTCCTA	GRMZM2G133233_T01	-	-	-	-		3	92-113
zma-MIR397b-p3	TCACCAGCGCTGCACTCAATT	GRMZM2G063452_T01	urease accessory protein D	-	-	-	URED	4	335-355
zma-miR156a-5p_L-1	GACAGAAGAGAGTGAGCAC	GRMZM2G097275_T04	squamosa promoter binding protein-like 2	GO:0003677(DNA binding);GO:0005634(nucleus)	-	-	SPL2	2	1360-1378
zma-miR156a-5p_L-1	GACAGAAGAGAGTGAGCAC	GRMZM2G097275_T02	squamosa promoter binding protein-like 2	GO:0003677(DNA binding);GO:0005634(nucleus)	-	-	SPL2	2	2063-2081
zma-miR156a-5p_L-1	GACAGAAGAGAGTGAGCAC	GRMZM2G097275_T03	squamosa promoter binding protein-like 2	GO:0003677(DNA binding);GO:0005634(nucleus)	-	-	SPL2	2	2063-2081
zma-miR156a-5p_L-1	GACAGAAGAGAGTGAGCAC	GRMZM2G097275_T01	squamosa promoter binding protein-like 2	GO:0003677(DNA binding);GO:0005634(nucleus)	-	-	SPL2	2	2063-2081
zma-miR156a-5p_L-1	GACAGAAGAGAGTGAGCAC	GRMZM2G156621_T01	squamosa promoter binding protein-like 10	GO:0003677(DNA binding);GO:0005634(nucleus)	-	-	SPL10	3	859-877
zma-miR156a-5p_L-1	GACAGAAGAGAGTGAGCAC	GRMZM2G126827_T01	squamosa promoter binding protein-like 10	GO:0003677(DNA binding);GO:0005634(nucleus)	-	-	SPL10	3	927-945
zma-miR156a-5p_L-1	GACAGAAGAGAGTGAGCAC	GRMZM2G113579_T02	tubulin beta-1 chain	-	-	-	TUB1	4	446-464
zma-miR156a-5p_L-1	GACAGAAGAGAGTGAGCAC	GRMZM2G113579_T01	tubulin beta-1 chain	-	-	-	TUB1	4	1113-1131
zma-miR156a-5p_L-1	GACAGAAGAGAGTGAGCAC	GRMZM2G016439_T01	histidine-containing phosphotransfer factor 5	GO:0004871(signal transducer activity);GO:0000160(two-component signal transduction system (phosphorelay))	-	[T] Two-component phosphorelay intermediate involved in MAP kinase cascade regulation	AHP5	4	351-369
zma-miR156a-5p_L-1	GACAGAAGAGAGTGAGCAC	GRMZM2G016439_T02	histidine-containing phosphotransfer factor 5	GO:0004871(signal transducer activity);GO:0000160(two-component signal transduction system (phosphorelay))	-	[T] Two-component phosphorelay intermediate involved in MAP kinase cascade regulation	AHP5	4	332-350
zma-miR156a-5p_L-1	GACAGAAGAGAGTGAGCAC	GRMZM5G887140_T01	binding	-	-	-		4	369-388
zma-miR156a-5p_L-1	GACAGAAGAGAGTGAGCAC	GRMZM2G406119_T01	Late embryogenesis abundant (LEA) hydroxyproline-rich glycoprotein family	-	-	-		4	775-794
zma-miR156a-5p_L-1	GACAGAAGAGAGTGAGCAC	GRMZM5G878561_T01	Squamosa promoter-binding protein-like (SBP domain) transcription factor family protein	GO:0003677(DNA binding);GO:0005634(nucleus)	-	-		2	2340-2358
zma-miR156a-5p_L-1	GACAGAAGAGAGTGAGCAC	GRMZM2G096352_T03	Acyl-CoA N-acyltransferases (NAT) superfamily protein	GO:0008080(N-acetyltransferase activity)	-	[G] Predicted phosphoglucosamine acetyltransferase		3	821-839
zma-miR156a-5p_L-1	GACAGAAGAGAGTGAGCAC	GRMZM2G468510_T01	-	-	-	-		3.5	486-504
zma-miR156a-5p_L-1	GACAGAAGAGAGTGAGCAC	GRMZM2G050166_T01	binding	-	-	-	ISI1	4	1674-1692
zma-miR156a-5p_L-1	GACAGAAGAGAGTGAGCAC	GRMZM5G806833_T01	-	-	-	-		2	591-609
zma-miR156a-5p_L-1	GACAGAAGAGAGTGAGCAC	GRMZM2G148467_T01	squamosa promoter binding protein-like 10	GO:0003677(DNA binding);GO:0005634(nucleus)	-	-	SPL10	2	836-854
zma-miR156a-5p_L-1	GACAGAAGAGAGTGAGCAC	GRMZM2G148467_T02	-	-	-	-		2	984-1002
zma-miR156a-5p_L-1	GACAGAAGAGAGTGAGCAC	GRMZM2G025054_T02	-	-	-	-		4	36-53
zma-miR156a-5p_L-1	GACAGAAGAGAGTGAGCAC	GRMZM2G025054_T01	-	-	-	-		4	36-53
zma-miR156a-5p_L-1	GACAGAAGAGAGTGAGCAC	GRMZM2G042636_T01	beta-6 tubulin	GO:0003924(GTPase activity);GO:0005525(GTP binding);GO:0006184(GTP catabolic process);GO:0051258(protein polymerization);GO:0043234(protein complex)	ko04145(Phagosome);ko04540(Gap junction);ko05130(Pathogenic Escherichia coli infection)	[Z] Beta tubulin	TUB6	4	626-643
zma-miR156a-5p_L-1	GACAGAAGAGAGTGAGCAC	GRMZM2G042636_T02	beta-6 tubulin	GO:0003924(GTPase activity);GO:0005525(GTP binding);GO:0006184(GTP catabolic process);GO:0051258(protein polymerization);GO:0043234(protein complex)	ko04145(Phagosome);ko04540(Gap junction);ko05130(Pathogenic Escherichia coli infection)	[Z] Beta tubulin	TUB6	4	1341-1358
zma-miR156a-5p_L-1	GACAGAAGAGAGTGAGCAC	GRMZM2G042636_T04	beta-6 tubulin	GO:0003924(GTPase activity);GO:0005525(GTP binding);GO:0006184(GTP catabolic process);GO:0051258(protein polymerization);GO:0043234(protein complex)	ko04145(Phagosome);ko04540(Gap junction);ko05130(Pathogenic Escherichia coli infection)	[Z] Beta tubulin	TUB6	4	1226-1243
zma-miR156a-5p_L-1	GACAGAAGAGAGTGAGCAC	GRMZM2G042636_T03	beta-6 tubulin	GO:0003924(GTPase activity);GO:0005525(GTP binding);GO:0006184(GTP catabolic process);GO:0051258(protein polymerization);GO:0043234(protein complex)	ko04145(Phagosome);ko04540(Gap junction);ko05130(Pathogenic Escherichia coli infection)	[Z] Beta tubulin	TUB6	4	1341-1358
zma-miR156a-5p_L-1	GACAGAAGAGAGTGAGCAC	GRMZM2G061734_T01	Squamosa promoter-binding protein-like (SBP domain) transcription factor family protein	GO:0003677(DNA binding);GO:0005634(nucleus)	-	-		2	1567-1585
zma-miR156a-5p_L-1	GACAGAAGAGAGTGAGCAC	GRMZM2G010257_T01	60S acidic ribosomal protein family	GO:0003735(structural constituent of ribosome);GO:0006414(translational elongation);GO:0005622(intracellular);GO:0005840(ribosome)	-	[J] 60S acidic ribosomal protein P2		4	73-90
zma-miR156a-5p_L-1	GACAGAAGAGAGTGAGCAC	AC190634.1_FGT005	-	-	-	-		4	17-34
zma-miR156a-5p_L-1	GACAGAAGAGAGTGAGCAC	GRMZM5G804708_T01	plastid-encoded CLP P	-	ko04112(Cell cycle - Caulobacter)	[O] ATP-dependent Clp protease, proteolytic subunit		4	2961-2978
zma-miR156a-5p_L-1	GACAGAAGAGAGTGAGCAC	GRMZM2G096577_T01	-	-	-	-		4	38-55
PC-3p-14612_103	TTCTCCCACCTTCATTCTTGT	GRMZM2G024335_T02	-	-	-	-	-	3.5	741-761
PC-3p-14612_103	TTCTCCCACCTTCATTCTTGT	GRMZM2G702059_T02	-	-	-	-		4	441-460
PC-3p-14612_103	TTCTCCCACCTTCATTCTTGT	GRMZM6G613247_T01	effector of transcription2	-	-	-	ATET2,ET2	3.5	830-850
PC-3p-14612_103	TTCTCCCACCTTCATTCTTGT	GRMZM6G613247_T02	effector of transcription2	-	-	-	ATET2,ET2	3.5	1347-1367
PC-3p-14612_103	TTCTCCCACCTTCATTCTTGT	GRMZM5G817037_T02	-	-	-	-	-	3.5	50-70
PC-3p-14612_103	TTCTCCCACCTTCATTCTTGT	GRMZM5G817037_T01	-	-	-	-	-	3.5	50-70
PC-3p-14612_103	TTCTCCCACCTTCATTCTTGT	GRMZM2G084429_T01	-	-	-	-	-	4	538-559
zma-miR169i-5p_L+1R-1_1ss10GA	ATAGCCAAGAATGACTTGCCT	GRMZM5G883732_T01	-	-	-	-		4	266-285
zma-miR169i-5p_L+1R-1_1ss10GA	ATAGCCAAGAATGACTTGCCT	GRMZM5G857064_T01	-	-	-	-		4	1998-2017
zma-miR169i-5p_L+1R-1_1ss10GA	ATAGCCAAGAATGACTTGCCT	GRMZM2G078124_T01	-	-	-	-		2	713-733
osa-miR167d-5p_L+1R+1_1	ATGAAGCTGCCAGCATGATCTGG	GRMZM2G502560_T01	-	-	-	-		1	987-1009
osa-miR167d-5p_L+1R+1_1	ATGAAGCTGCCAGCATGATCTGG	GRMZM2G042623_T02	pumilio 1	GO:0003723(RNA binding)	-	[J] Translational repressor Pumilio/PUF3 and related RNA-binding proteins (Puf superfamily)	APUM1,PUM1	3.5	1347-1370
osa-miR167d-5p_L+1R+1_1	ATGAAGCTGCCAGCATGATCTGG	GRMZM2G042623_T01	pumilio 1	GO:0003723(RNA binding)	-	[J] Translational repressor Pumilio/PUF3 and related RNA-binding proteins (Puf superfamily)	APUM1,PUM1	3.5	1349-1372
PC-5p-20590_78	TCAGAAAATATGAACTTGAGA	GRMZM2G022787_T02	Pentatricopeptide repeat (PPR-like) superfamily protein	-	-	-		4	2685-2704
PC-5p-20590_78	TCAGAAAATATGAACTTGAGA	GRMZM2G097995_T01	-	-	-	-		3	802-823
PC-5p-20590_78	TCAGAAAATATGAACTTGAGA	GRMZM2G097995_T02	-	-	-	-		3	1296-1317
PC-5p-20590_78	TCAGAAAATATGAACTTGAGA	GRMZM2G052328_T01	ASH1-related protein 2	GO:0005515(protein binding)	-	-	ASHR2,SDG39	4	1363-1382
PC-5p-20590_78	TCAGAAAATATGAACTTGAGA	GRMZM2G098973_T01	Phosphoglycerate mutase family protein	-	-	-		3.5	957-978
PC-5p-20590_78	TCAGAAAATATGAACTTGAGA	GRMZM2G122807_T04	Chaperone DnaJ-domain superfamily protein	-	-	-		4	1043-1062
PC-5p-20590_78	TCAGAAAATATGAACTTGAGA	GRMZM2G122807_T03	phosphoglucose isomerase 1	GO:0004347(glucose-6-phosphate isomerase activity);GO:0006094(gluconeogenesis);GO:0006096(glycolysis)	-	-	PGI,PGI1	4	2155-2174
PC-5p-20590_78	TCAGAAAATATGAACTTGAGA	GRMZM2G122807_T01	phosphoglucose isomerase 1	GO:0004347(glucose-6-phosphate isomerase activity);GO:0006094(gluconeogenesis);GO:0006096(glycolysis)	-	-	PGI,PGI1	4	2155-2174
ata-miR156b-3p_1ss6TC	GCTCACTTCTCTCTCTGTCAGC	GRMZM2G021877_T02	-	-	-	-		4	439-461
zma-miR319a-3p_R+1	TTGGACTGAAGGGTGCTCCCT	GRMZM2G089361_T01	TEOSINTE BRANCHED 1, cycloidea and PCF transcription factor 2	-	-	-	TCP2	1.5	1316-1335
zma-miR319a-3p_R+1	TTGGACTGAAGGGTGCTCCCT	GRMZM2G412073_T01	-	-	-	-		3.5	231-251
zma-miR319a-3p_R+1	TTGGACTGAAGGGTGCTCCCT	GRMZM2G004090_T01	myb domain protein 101	GO:0003682(chromatin binding)	-	-	ATM1,ATMYB101,MYB101	3.5	1000-1020
zma-miR319a-3p_R+1	TTGGACTGAAGGGTGCTCCCT	GRMZM2G028054_T03	myb domain protein 65	GO:0003682(chromatin binding)	-	[K] Transcription factor, Myb superfamily	ATMYB65,MYB65	2	1692-1712
zma-miR319a-3p_R+1	TTGGACTGAAGGGTGCTCCCT	GRMZM2G028054_T02	myb domain protein 65	GO:0003682(chromatin binding)	-	[K] Transcription factor, Myb superfamily	ATMYB65,MYB65	2	1692-1712
zma-miR319a-3p_R+1	TTGGACTGAAGGGTGCTCCCT	GRMZM2G028054_T01	myb domain protein 65	GO:0003682(chromatin binding)	-	[K] Transcription factor, Myb superfamily	ATMYB65,MYB65	2	1692-1712
zma-miR319a-3p_R+1	TTGGACTGAAGGGTGCTCCCT	GRMZM2G015037_T02	TCP family transcription factor 4	-	-	-	MEE35,TCP4	3	1594-1613
zma-miR319a-3p_R+1	TTGGACTGAAGGGTGCTCCCT	GRMZM2G015037_T01	TCP family transcription factor 4	-	-	-	MEE35,TCP4	3	1735-1754
zma-miR319a-3p_R+1	TTGGACTGAAGGGTGCTCCCT	GRMZM2G020805_T01	TEOSINTE BRANCHED 1, cycloidea and PCF transcription factor 2	-	-	-	TCP2	2	1429-1448
sbi-MIR5565b-p5_2ss13GA20CT	CAATCCACATGTATTGAGGTG	GRMZM2G045227_T01	-	-	-	-		3	1139-1159
sbi-MIR5565b-p5_2ss13GA20CT	CAATCCACATGTATTGAGGTG	GRMZM2G075372_T02	-	-	-	-	-	3	704-723
sbi-MIR5565b-p5_2ss13GA20CT	CAATCCACATGTATTGAGGTG	GRMZM2G073250_T02	Protein kinase superfamily protein	GO:0004672(protein kinase activity);GO:0006468(protein phosphorylation)	-	[T] Serine/threonine protein kinase		3.5	1469-1489
sbi-MIR5565b-p5_2ss13GA20CT	CAATCCACATGTATTGAGGTG	GRMZM2G034182_T01	-	-	-	-	-	4	541-562
sbi-MIR5565b-p5_2ss13GA20CT	CAATCCACATGTATTGAGGTG	GRMZM2G014826_T01	tetraspanin2	GO:0016021(integral to membrane)	-	-	TET2	4	1261-1282
sbi-MIR5565b-p5_2ss13GA20CT	CAATCCACATGTATTGAGGTG	GRMZM2G024159_T01	-	-	-	-	-	2.5	10608-10627
sbi-MIR5565b-p5_2ss13GA20CT	CAATCCACATGTATTGAGGTG	GRMZM2G021742_T02	U2 small nuclear ribonucleoprotein A	-	-	-	U2A\'	4	1357-1378
sbi-MIR5565b-p5_2ss13GA20CT	CAATCCACATGTATTGAGGTG	GRMZM2G024104_T05	glutamine synthase clone F11	GO:0004356(glutamate-ammonia ligase activity);GO:0006807(nitrogen compound metabolic process)	-	-	ATGSR2,GSR2	4	920-939
sbi-MIR5565b-p5_2ss13GA20CT	CAATCCACATGTATTGAGGTG	GRMZM2G024104_T04	glutamine synthase clone R1	GO:0004356(glutamate-ammonia ligase activity);GO:0006807(nitrogen compound metabolic process)	-	[E] Glutamine synthetase	ATGLN1;1,ATGSR1,GLN1;1,GSR 1	4	1626-1645
sbi-MIR5565b-p5_2ss13GA20CT	CAATCCACATGTATTGAGGTG	GRMZM2G024104_T02	glutamine synthase clone R1	GO:0004356(glutamate-ammonia ligase activity);GO:0006807(nitrogen compound metabolic process);GO:0006542(glutamine biosynthetic process)	-	[E] Glutamine synthetase	ATGLN1;1,ATGSR1,GLN1;1,GSR 1	4	1686-1705
sbi-MIR5565b-p5_2ss13GA20CT	CAATCCACATGTATTGAGGTG	GRMZM2G024104_T01	glutamine synthase clone R1	GO:0004356(glutamate-ammonia ligase activity);GO:0006807(nitrogen compound metabolic process);GO:0006542(glutamine biosynthetic process)	-	[E] Glutamine synthetase	ATGLN1;1,ATGSR1,GLN1;1,GSR 1	4	1704-1723
sbi-MIR5565b-p5_2ss13GA20CT	CAATCCACATGTATTGAGGTG	GRMZM2G024104_T03	glutamine synthase clone R1	GO:0004356(glutamate-ammonia ligase activity);GO:0006807(nitrogen compound metabolic process);GO:0006542(glutamine biosynthetic process)	-	[E] Glutamine synthetase	ATGLN1;1,ATGSR1,GLN1;1,GSR 1	4	1716-1735
sbi-MIR5565b-p5_2ss13GA20CT	CAATCCACATGTATTGAGGTG	GRMZM2G078238_T01	Protein of unknown function (DUF300)	-	-	[T] Predicted seven transmembrane receptor - rhodopsin family		3.5	1111-1131
sbi-MIR5565b-p5_2ss13GA20CT	CAATCCACATGTATTGAGGTG	GRMZM2G049076_T01	sucrose phosphate synthase 1F	GO:0009058(biosynthetic process);GO:0005985(sucrose metabolic process)	-	[M] Glycosyltransferase	ATSPS1F,SPS1F	3.5	3629-3649
sbi-MIR5565b-p5_2ss13GA20CT	CAATCCACATGTATTGAGGTG	GRMZM6G787651_T01	cycling DOF factor 3	GO:0003677(DNA binding);GO:0006355(regulation of transcription, DNA-dependent)	-	-	CDF3	0.5	2348-2368
sbi-MIR5565b-p5_2ss13GA20CT	CAATCCACATGTATTGAGGTG	GRMZM2G170291_T03	DNAse I-like superfamily protein	-	-	-		2.5	683-703
sbi-MIR5565b-p5_2ss13GA20CT	CAATCCACATGTATTGAGGTG	GRMZM2G084496_T03	-	-	-	-	-	3.5	1581-1601
sbi-MIR5565b-p5_2ss13GA20CT	CAATCCACATGTATTGAGGTG	GRMZM2G016254_T03	-	-	-	-	-	3.5	1581-1601
sbi-MIR5565b-p5_2ss13GA20CT	CAATCCACATGTATTGAGGTG	GRMZM2G016254_T02	-	-	-	-	-	3.5	1737-1757
sbi-MIR5565b-p5_2ss13GA20CT	CAATCCACATGTATTGAGGTG	GRMZM2G084496_T02	-	-	-	-	-	3.5	1737-1757
sbi-MIR5565b-p5_2ss13GA20CT	CAATCCACATGTATTGAGGTG	GRMZM2G169240_T02	fatty acid desaturase 2	GO:0006629(lipid metabolic process);GO:0016717(oxidoreductase activity, acting on paired donors, with oxidation of a pair of donors resulting in the reduction of molecular oxygen to two molecules of water);GO:0055114(oxidation-reduction process)	-	-	FAD2	3.5	320-340
sbi-MIR5565b-p5_2ss13GA20CT	CAATCCACATGTATTGAGGTG	GRMZM2G169240_T01	fatty acid desaturase 2	GO:0006629(lipid metabolic process);GO:0016717(oxidoreductase activity, acting on paired donors, with oxidation of a pair of donors resulting in the reduction of molecular oxygen to two molecules of water);GO:0055114(oxidation-reduction process)	-	-	FAD2	3.5	320-340
sbi-MIR5565b-p5_2ss13GA20CT	CAATCCACATGTATTGAGGTG	GRMZM2G019538_T02	-	-	-	-		0	509-529
sbi-MIR5565b-p5_2ss13GA20CT	CAATCCACATGTATTGAGGTG	GRMZM2G019538_T01	-	-	-	-		0	509-529
sbi-MIR5565b-p5_2ss13GA20CT	CAATCCACATGTATTGAGGTG	GRMZM2G030284_T02	Microtubule associated protein (MAP65/ASE1) family protein	GO:0008017(microtubule binding);GO:0000226(microtubule cytoskeleton organization);GO:0000910(cytokinesis)	-	[Z] Microtubule-associated protein essential for anaphase spindle elongation	ATMAP65-3,MAP65-3,PLE	2	2759-2779
sbi-MIR5565b-p5_2ss13GA20CT	CAATCCACATGTATTGAGGTG	GRMZM2G030284_T01	Microtubule associated protein (MAP65/ASE1) family protein	GO:0008017(microtubule binding);GO:0000226(microtubule cytoskeleton organization);GO:0000910(cytokinesis)	-	[Z] Microtubule-associated protein essential for anaphase spindle elongation	ATMAP65-3,MAP65-3,PLE	2	2759-2779
sbi-MIR5565b-p5_2ss13GA20CT	CAATCCACATGTATTGAGGTG	GRMZM2G096897_T01	-	-	-	-	-	4	651-672
sbi-MIR5565b-p5_2ss13GA20CT	CAATCCACATGTATTGAGGTG	GRMZM2G004083_T01	Alkaline phytoceramidase (aPHC)	-	-	-		4	892-913
sbi-MIR5565b-p5_2ss13GA20CT	CAATCCACATGTATTGAGGTG	GRMZM2G008095_T02	Got1/Sft2-like vescicle transport protein family	GO:0016192(vesicle-mediated transport)	-	[U] Membrane protein involved in ER to Golgi transport		1	935-955
sbi-MIR5565b-p5_2ss13GA20CT	CAATCCACATGTATTGAGGTG	GRMZM2G100333_T02	Protein kinase superfamily protein	-	-	-	emb1187	3	1628-1648
sbi-MIR5565b-p5_2ss13GA20CT	CAATCCACATGTATTGAGGTG	GRMZM2G100333_T01	Protein kinase superfamily protein	-	-	[I] Ethanolamine kinase	emb1187	3	1685-1705
sbi-MIR5565b-p5_2ss13GA20CT	CAATCCACATGTATTGAGGTG	GRMZM2G082330_T02	SIGNAL PEPTIDE PEPTIDASE-LIKE 3	GO:0004190(aspartic-type endopeptidase activity);GO:0016021(integral to membrane)	-	-	ATSPPL3,SPPL3	4	337-357
PC-5p-115602_18	TAATTGGAACTGTGGTAGTTC	GRMZM2G115621_T02	-	-	-	-	-	4	514-534
PC-5p-115602_18	TAATTGGAACTGTGGTAGTTC	GRMZM2G115621_T03	-	-	-	-	-	4	630-650
PC-5p-115602_18	TAATTGGAACTGTGGTAGTTC	GRMZM2G115621_T01	-	-	-	-	-	4	596-616
PC-5p-115602_18	TAATTGGAACTGTGGTAGTTC	GRMZM5G869286_T01	-	-	-	-	-	4	487-508
PC-5p-115602_18	TAATTGGAACTGTGGTAGTTC	GRMZM2G061318_T01	-	-	-	-	-	4	173-194
PC-5p-44850_41	AGGTAATGGAGTGGATTGAGGGGG	GRMZM2G150932_T01	casein kinase I-like 8	GO:0004672(protein kinase activity);GO:0005524(ATP binding);GO:0006468(protein phosphorylation)	-	[T] Casein kinase (serine/threonine/tyrosine protein kinase)	ckl8	4	2377-2400
PC-3p-115510_18	CCCATTGCTTCCAAACAAGCCC	GRMZM2G004784_T01	SNARE associated Golgi protein family	-	-	-		4	1216-1237
zma-miR390a-3p_R-1	CGCTATCTATCCTGAGCTCC	GRMZM2G010944_T03	chaperone binding;ATPase activators	-	-	-		3	438-458
zma-miR390a-3p_R-1	CGCTATCTATCCTGAGCTCC	GRMZM2G010944_T02	chaperone binding;ATPase activators	GO:0001671(ATPase activator activity);GO:0051087(chaperone binding)	-	-		3	555-575
zma-miR390a-3p_R-1	CGCTATCTATCCTGAGCTCC	GRMZM2G010944_T04	chaperone binding;ATPase activators	GO:0001671(ATPase activator activity);GO:0051087(chaperone binding)	-	-		3	973-993
zma-miR390a-3p_R-1	CGCTATCTATCCTGAGCTCC	GRMZM2G010944_T01	chaperone binding;ATPase activators	GO:0001671(ATPase activator activity);GO:0051087(chaperone binding)	-	-		3	872-892
PC-5p-272662_8	ATCCAGAAGGGGATTGGAGGGGTT	GRMZM5G897816_T01	-	-	-	-		4	1437-1460
zma-miR390a-5p	AAGCTCAGGAGGGATAGCGCC	GRMZM2G082055_T01	-	-	-	-		4	601-622
zma-miR390a-5p	AAGCTCAGGAGGGATAGCGCC	GRMZM5G815009_T01	Leucine-rich repeat (LRR) family protein	GO:0005515(protein binding)	-	-		4	495-515
zma-miR390a-5p	AAGCTCAGGAGGGATAGCGCC	GRMZM5G815009_T02	Leucine-rich repeat (LRR) family protein	GO:0005515(protein binding)	-	-		4	495-515
zma-miR390a-5p	AAGCTCAGGAGGGATAGCGCC	AC206831.3_FGT015	Leucine-rich repeat (LRR) family protein	GO:0005515(protein binding)	-	-		4	296-315
zma-miR390a-5p	AAGCTCAGGAGGGATAGCGCC	GRMZM2G121820_T01	Leucine-rich repeat (LRR) family protein	GO:0005515(protein binding)	-	-		4	854-874
zma-miR390a-5p	AAGCTCAGGAGGGATAGCGCC	GRMZM2G080041_T01	Leucine-rich receptor-like protein kinase family protein	GO:0004672(protein kinase activity);GO:0005524(ATP binding);GO:0006468(protein phosphorylation);GO:0005515(protein binding)	ko04626(Plant-pathogen interaction)	[T] Serine/threonine protein kinase	FLS2	4	507-527
PC-5p-57894_33	ACACATAACTAATTGTGGGTCGTG	GRMZM2G047564_T01	-	-	-	-	-	0.5	3697-3720
PC-5p-190807_11	ATCCAACTAGGTATATGCTCGTGC	GRMZM2G113594_T01	-	-	-	-		4	1084-1107
PC-5p-190807_11	ATCCAACTAGGTATATGCTCGTGC	GRMZM2G083977_T01	rotamase cyclophilin 2	GO:0003755(peptidyl-prolyl cis-trans isomerase activity);GO:0006457(protein folding)	-	-	ROC2	2.5	328-351
zma-MIR171j-p3	TGATTGAGCCGTGCCAATATC	GRMZM2G110579_T01	GRAS family transcription factor	-	-	-	ATHAM3,HAM3	1	1078-1098
zma-MIR171j-p3	TGATTGAGCCGTGCCAATATC	GRMZM2G051785_T01	GRAS family transcription factor	-	-	-	ATHAM3,HAM3	1	677-697
zma-MIR171j-p3	TGATTGAGCCGTGCCAATATC	GRMZM2G037792_T01	GRAS family transcription factor	-	-	-	ATHAM3,HAM3	1	1322-1342
zma-MIR171j-p3	TGATTGAGCCGTGCCAATATC	GRMZM5G825321_T01	GRAS family transcription factor	-	-	-	ATHAM3,HAM3	1	507-527
zma-MIR171j-p3	TGATTGAGCCGTGCCAATATC	GRMZM5G825321_T02	GRAS family transcription factor	-	-	-	ATHAM3,HAM3	1	1460-1480
PC-3p-87674_23	ATTATAACCCCTTCAATCCTCTCC	GRMZM2G102616_T01	-	-	-	-		4	398-421
bdi-miR156b-5p_L+1R+3	TTGACAGAAGAGAGTGAGCACCCA	GRMZM2G097275_T04	squamosa promoter binding protein-like 2	GO:0003677(DNA binding);GO:0005634(nucleus)	-	-	SPL2	4	1357-1380
bdi-miR156b-5p_L+1R+3	TTGACAGAAGAGAGTGAGCACCCA	GRMZM2G097275_T02	squamosa promoter binding protein-like 2	GO:0003677(DNA binding);GO:0005634(nucleus)	-	-	SPL2	4	2060-2083
bdi-miR156b-5p_L+1R+3	TTGACAGAAGAGAGTGAGCACCCA	GRMZM2G097275_T03	squamosa promoter binding protein-like 2	GO:0003677(DNA binding);GO:0005634(nucleus)	-	-	SPL2	4	2060-2083
bdi-miR156b-5p_L+1R+3	TTGACAGAAGAGAGTGAGCACCCA	GRMZM2G097275_T01	squamosa promoter binding protein-like 2	GO:0003677(DNA binding);GO:0005634(nucleus)	-	-	SPL2	4	2060-2083
bdi-miR156b-5p_L+1R+3	TTGACAGAAGAGAGTGAGCACCCA	GRMZM2G148467_T01	squamosa promoter binding protein-like 10	GO:0003677(DNA binding);GO:0005634(nucleus)	-	-	SPL10	4	833-856
bdi-miR156b-5p_L+1R+3	TTGACAGAAGAGAGTGAGCACCCA	GRMZM2G148467_T02	-	-	-	-		4	981-1004
PC-3p-112015_19	CTTGTGTCTTGGTTGTACGGT	GRMZM2G147207_T01	-	-	-	-	-	4	496-516
PC-3p-112015_19	CTTGTGTCTTGGTTGTACGGT	GRMZM2G001300_T01	-	-	-	-	-	4	798-818
PC-3p-112015_19	CTTGTGTCTTGGTTGTACGGT	GRMZM2G464662_T01	-	-	-	-	-	3	271-292
PC-3p-112015_19	CTTGTGTCTTGGTTGTACGGT	GRMZM5G832624_T01	-	-	-	-	-	4	21-41
PC-3p-112015_19	CTTGTGTCTTGGTTGTACGGT	GRMZM2G070863_T01	-	-	-	-	-	2	2445-2465
PC-3p-112015_19	CTTGTGTCTTGGTTGTACGGT	GRMZM2G056526_T01	-	-	-	-	-	4	211-231
zma-miR399f-5p	GGGCAACTTCTCCTTTGGCAGA	GRMZM5G830166_T01	-	-	-	-		3.5	106-127
osa-miR167e-3p_L+3	ATCAGATCATGTTGCAGCTTCACT	GRMZM2G077256_T02	Ribosomal protein L18ae/LX family protein	-	-	-		4	1268-1290
osa-miR167e-3p_L+3	ATCAGATCATGTTGCAGCTTCACT	GRMZM2G077256_T03	Ribosomal protein L18ae/LX family protein	-	-	-		4	1268-1290
osa-miR167e-3p_L+3	ATCAGATCATGTTGCAGCTTCACT	GRMZM2G077256_T01	Ribosomal protein L18ae/LX family protein	-	-	-		4	1474-1496
PC-3p-125873_17	TACCCTTACTCCCAAACAAGCC	GRMZM2G078396_T01	Ribosomal protein L14p/L23e family protein	GO:0003735(structural constituent of ribosome);GO:0006412(translation);GO:0005840(ribosome)	ko03010(Ribosome)	[J] 60S ribosomal protein L14/L17/L23		4	1362-1383
PC-3p-125873_17	TACCCTTACTCCCAAACAAGCC	GRMZM2G078396_T02	Ribosomal protein L14p/L23e family protein	GO:0003735(structural constituent of ribosome);GO:0006412(translation);GO:0005840(ribosome)	-	-		4	2045-2066
PC-3p-125873_17	TACCCTTACTCCCAAACAAGCC	GRMZM2G108739_T01	Peptidase C12, ubiquitin carboxyl-terminal hydrolase 1	GO:0004843(ubiquitin-specific protease activity);GO:0006511(ubiquitin-dependent protein catabolic process);GO:0005622(intracellular)	-	[O] Ubiquitin C-terminal hydrolase	UCH2	4	1877-1898
PC-3p-125873_17	TACCCTTACTCCCAAACAAGCC	GRMZM2G108739_T03	Peptidase C12, ubiquitin carboxyl-terminal hydrolase 1	GO:0004843(ubiquitin-specific protease activity);GO:0006511(ubiquitin-dependent protein catabolic process);GO:0005622(intracellular)	-	-	UCH2	4	3085-3106
PC-3p-125873_17	TACCCTTACTCCCAAACAAGCC	GRMZM2G098577_T01	MIF4G domain-containing protein / MA3 domain-containing protein	GO:0003723(RNA binding);GO:0005515(protein binding)	ko05416(Viral myocarditis)	[J] Translation initiation factor 4F, ribosome/mRNA-bridging subunit (eIF-4G)	eIFiso4G1	1	2606-2627
PC-3p-125873_17	TACCCTTACTCCCAAACAAGCC	GRMZM2G098577_T04	MIF4G domain-containing protein / MA3 domain-containing protein	GO:0003723(RNA binding);GO:0005515(protein binding)	-	-	eIFiso4G1	1	2611-2632
PC-3p-125873_17	TACCCTTACTCCCAAACAAGCC	GRMZM2G098577_T03	MIF4G domain-containing protein / MA3 domain-containing protein	GO:0003723(RNA binding);GO:0005515(protein binding)	-	-	eIFiso4G1	1	2521-2542
osa-miR167d-5p_L+1R+1_2	CTGAAGCTGCCAGCATGATCTGG	GRMZM2G502560_T01	-	-	-	-		1	987-1009
osa-miR167d-5p_L+1R+1_2	CTGAAGCTGCCAGCATGATCTGG	GRMZM2G042623_T02	pumilio 1	GO:0003723(RNA binding)	-	[J] Translational repressor Pumilio/PUF3 and related RNA-binding proteins (Puf superfamily)	APUM1,PUM1	3.5	1347-1370
osa-miR167d-5p_L+1R+1_2	CTGAAGCTGCCAGCATGATCTGG	GRMZM2G042623_T01	pumilio 1	GO:0003723(RNA binding)	-	[J] Translational repressor Pumilio/PUF3 and related RNA-binding proteins (Puf superfamily)	APUM1,PUM1	3.5	1349-1372
zma-miR164b-3p_L+2	TCATGTGCCCATCTTCTCCACC	AC218961.2_FGT002	-	-	-	-		4	237-257
zma-miR164b-3p_L+2	TCATGTGCCCATCTTCTCCACC	GRMZM2G128319_T01	KCBP-interacting protein kinase	GO:0004672(protein kinase activity);GO:0005524(ATP binding);GO:0006468(protein phosphorylation)	-	[R] Putative serine/threonine protein kinase	KIPK	4	2481-2502
zma-miR164b-3p_L+2	TCATGTGCCCATCTTCTCCACC	GRMZM2G028733_T02	ubiquitin-specific protease 7	GO:0005515(protein binding);GO:0004843(ubiquitin-specific protease activity);GO:0006511(ubiquitin-dependent protein catabolic process)	-	[O] Ubiquitin-specific protease	UBP7	4	1783-1804
zma-miR167a-5p_R-2	TGAAGCTGCCAGCATGATC	GRMZM2G085320_T01	Thioesterase superfamily protein	GO:0016491(oxidoreductase activity);GO:0008152(metabolic process)	-	-		3	994-1013
zma-miR167a-5p_R-2	TGAAGCTGCCAGCATGATC	GRMZM2G119490_T01	-	-	-	-	-	3.5	972-989
zma-miR167a-5p_R-2	TGAAGCTGCCAGCATGATC	GRMZM2G119490_T02	-	-	-	-	-	3.5	972-989
zma-miR167a-5p_R-2	TGAAGCTGCCAGCATGATC	GRMZM2G035405_T01	-	-	-	-	-	4	1504-1523
zma-miR167a-5p_R-2	TGAAGCTGCCAGCATGATC	GRMZM2G035405_T02	-	-	-	-	-	4	2191-2210
zma-miR167a-5p_R-2	TGAAGCTGCCAGCATGATC	GRMZM2G075253_T01	-	-	-	-	-	4	4-22
zma-miR167a-5p_R-2	TGAAGCTGCCAGCATGATC	GRMZM2G072865_T06	-	-	-	-	-	4	880-897
zma-miR167a-5p_R-2	TGAAGCTGCCAGCATGATC	GRMZM2G031850_T03	-	-	-	-	-	4	537-554
zma-miR167a-5p_R-2	TGAAGCTGCCAGCATGATC	GRMZM2G031850_T02	-	-	-	-	-	4	537-554
zma-miR167a-5p_R-2	TGAAGCTGCCAGCATGATC	GRMZM2G031850_T01	-	-	-	-	-	4	537-554
zma-miR167a-5p_R-2	TGAAGCTGCCAGCATGATC	GRMZM2G072865_T05	-	-	-	-	-	4	880-897
zma-miR167a-5p_R-2	TGAAGCTGCCAGCATGATC	GRMZM2G072865_T04	-	-	-	-	-	4	880-897
zma-miR167a-5p_R-2	TGAAGCTGCCAGCATGATC	GRMZM2G072865_T03	-	-	-	-	-	4	880-897
zma-miR167a-5p_R-2	TGAAGCTGCCAGCATGATC	GRMZM2G072865_T02	-	-	-	-	-	4	880-897
zma-miR167a-5p_R-2	TGAAGCTGCCAGCATGATC	GRMZM2G072865_T01	-	-	-	-	-	4	880-897
zma-miR167a-5p_R-2	TGAAGCTGCCAGCATGATC	GRMZM2G007201_T02	-	-	-	-	-	4	491-508
zma-miR167a-5p_R-2	TGAAGCTGCCAGCATGATC	GRMZM2G007201_T01	-	-	-	-	-	4	613-630
zma-miR167a-5p_R-2	TGAAGCTGCCAGCATGATC	GRMZM2G475882_T01	auxin response factor 6	GO:0006355(regulation of transcription, DNA-dependent);GO:0005634(nucleus);GO:0003677(DNA binding);GO:0009725(response to hormone stimulus)	-	-	ARF6	4	2532-2551
zma-miR167a-5p_R-2	TGAAGCTGCCAGCATGATC	GRMZM2G475882_T02	auxin response factor 6	GO:0006355(regulation of transcription, DNA-dependent);GO:0005634(nucleus);GO:0003677(DNA binding);GO:0009725(response to hormone stimulus)	-	-	ARF6	4	2650-2669
zma-miR167a-5p_R-2	TGAAGCTGCCAGCATGATC	GRMZM5G879536_T02	Cyclin A2;4	-	-	[D] Cyclin B and related kinase-activating proteins	CYCA2;4	4	1692-1709
zma-miR167a-5p_R-2	TGAAGCTGCCAGCATGATC	GRMZM5G879536_T01	CYCLIN A2;3	GO:0005634(nucleus)	ko04110(Cell cycle);ko04914(Progesterone-mediated oocyte maturation)	[D] G2/Mitotic-specific cyclin A	CYCA2;3	4	1692-1709
zma-miR167a-5p_R-2	TGAAGCTGCCAGCATGATC	GRMZM2G502560_T01	-	-	-	-		0	990-1008
zma-miR167a-5p_R-2	TGAAGCTGCCAGCATGATC	GRMZM5G825444_T01	-	-	-	-		4	280-298
zma-miR167a-5p_R-2	TGAAGCTGCCAGCATGATC	GRMZM2G073498_T02	-	-	-	-	-	4	48-67
zma-miR167a-5p_R-2	TGAAGCTGCCAGCATGATC	GRMZM2G073498_T04	-	-	-	-	-	4	928-947
zma-miR167a-5p_R-2	TGAAGCTGCCAGCATGATC	AC203985.4_FGT001	-	-	-	-	-	4	2110-2129
zma-miR167a-5p_R-2	TGAAGCTGCCAGCATGATC	GRMZM2G042623_T02	pumilio 1	GO:0003723(RNA binding)	-	[J] Translational repressor Pumilio/PUF3 and related RNA-binding proteins (Puf superfamily)	APUM1,PUM1	2.5	1350-1369
zma-miR167a-5p_R-2	TGAAGCTGCCAGCATGATC	GRMZM2G042623_T01	pumilio 1	GO:0003723(RNA binding)	-	[J] Translational repressor Pumilio/PUF3 and related RNA-binding proteins (Puf superfamily)	APUM1,PUM1	2.5	1352-1371
zma-miR167a-5p_R-2	TGAAGCTGCCAGCATGATC	GRMZM5G820822_T01	-	-	-	-	-	4	529-546
zma-miR167a-5p_R-2	TGAAGCTGCCAGCATGATC	GRMZM2G078274_T02	auxin response factor 8	GO:0006355(regulation of transcription, DNA-dependent);GO:0005634(nucleus)	-	-	ARF8,ATARF8	4	189-208
zma-miR167a-5p_R-2	TGAAGCTGCCAGCATGATC	GRMZM2G078274_T03	auxin response factor 6	GO:0006355(regulation of transcription, DNA-dependent);GO:0005634(nucleus);GO:0003677(DNA binding);GO:0009725(response to hormone stimulus)	-	-	ARF6	4	2502-2521
zma-miR167a-5p_R-2	TGAAGCTGCCAGCATGATC	GRMZM2G078274_T01	auxin response factor 6	GO:0006355(regulation of transcription, DNA-dependent);GO:0005634(nucleus);GO:0003677(DNA binding);GO:0009725(response to hormone stimulus)	-	-	ARF6	4	2502-2521
mtr-miR171d_R+4	TGATTGAGCCGTGCCAATATCACGC	GRMZM2G110579_T01	GRAS family transcription factor	-	-	-	ATHAM3,HAM3	3	1074-1098
mtr-miR171d_R+4	TGATTGAGCCGTGCCAATATCACGC	GRMZM2G051785_T01	GRAS family transcription factor	-	-	-	ATHAM3,HAM3	2	673-697
mtr-miR171d_R+4	TGATTGAGCCGTGCCAATATCACGC	GRMZM2G037792_T01	GRAS family transcription factor	-	-	-	ATHAM3,HAM3	2	1318-1342
mtr-miR171d_R+4	TGATTGAGCCGTGCCAATATCACGC	GRMZM5G825321_T01	GRAS family transcription factor	-	-	-	ATHAM3,HAM3	3	503-527
mtr-miR171d_R+4	TGATTGAGCCGTGCCAATATCACGC	GRMZM5G825321_T02	GRAS family transcription factor	-	-	-	ATHAM3,HAM3	3	1456-1480
PC-3p-9220_150	ATTGGTGTAACCGAACAAGCC	GRMZM2G090595_T02	-	-	-	-		3	2891-2911
PC-3p-9220_150	ATTGGTGTAACCGAACAAGCC	AC211998.4_FGT004	-	-	-	-		4	195-215
PC-3p-9220_150	ATTGGTGTAACCGAACAAGCC	GRMZM2G000536_T01	-	-	-	-	-	4	772-793
PC-3p-9220_150	ATTGGTGTAACCGAACAAGCC	GRMZM5G897816_T01	-	-	-	-		1	1355-1375
PC-3p-9220_150	ATTGGTGTAACCGAACAAGCC	GRMZM2G179097_T03	-	-	-	-	-	4	2816-2837
PC-3p-9220_150	ATTGGTGTAACCGAACAAGCC	GRMZM2G067520_T02	Protein kinase superfamily protein	-	-	[R] Predicted unusual protein kinase		4	2574-2594
PC-3p-1338_720	CCACTTACTCCCAAACAAGCC	GRMZM2G117108_T02	FAR1-related sequence 6	GO:0008270(zinc ion binding)	-	-	FRS6	4	4612-4632
PC-3p-1338_720	CCACTTACTCCCAAACAAGCC	GRMZM2G117108_T01	FAR1-related sequence 6	GO:0008270(zinc ion binding)	-	-	FRS6	4	4832-4852
PC-3p-1338_720	CCACTTACTCCCAAACAAGCC	GRMZM2G398698_T01	-	-	-	-		3	307-327
PC-3p-1338_720	CCACTTACTCCCAAACAAGCC	GRMZM2G098577_T01	MIF4G domain-containing protein / MA3 domain-containing protein	GO:0003723(RNA binding);GO:0005515(protein binding)	ko05416(Viral myocarditis)	[J] Translation initiation factor 4F, ribosome/mRNA-bridging subunit (eIF-4G)	eIFiso4G1	4	2606-2626
PC-3p-1338_720	CCACTTACTCCCAAACAAGCC	GRMZM2G098577_T04	MIF4G domain-containing protein / MA3 domain-containing protein	GO:0003723(RNA binding);GO:0005515(protein binding)	-	-	eIFiso4G1	4	2611-2631
PC-3p-1338_720	CCACTTACTCCCAAACAAGCC	GRMZM2G098577_T03	MIF4G domain-containing protein / MA3 domain-containing protein	GO:0003723(RNA binding);GO:0005515(protein binding)	-	-	eIFiso4G1	4	2521-2541
PC-3p-1338_720	CCACTTACTCCCAAACAAGCC	GRMZM2G062354_T01	-	-	-	-	-	4	2741-2761
zma-miR166c-5p	GGAATGTTGTCTGGCTCGAGG	GRMZM2G410191_T01	Protein kinase superfamily protein	GO:0004672(protein kinase activity);GO:0005524(ATP binding);GO:0006468(protein phosphorylation)	-	-		3.5	438-458
zma-miR166c-5p	GGAATGTTGTCTGGCTCGAGG	GRMZM2G410191_T02	Protein kinase superfamily protein	GO:0004672(protein kinase activity);GO:0006468(protein phosphorylation)	-	-		3.5	438-458
zma-miR166c-5p	GGAATGTTGTCTGGCTCGAGG	GRMZM2G057590_T01	Replication factor-A protein 1-related	-	-	-		4	275-295
zma-miR169a-5p	CAGCCAAGGATGACTTGCCGA	GRMZM2G037630_T01	nuclear factor Y, subunit A6	GO:0003700(sequence-specific DNA binding transcription factor activity);GO:0006355(regulation of transcription, DNA-dependent)	-	-	NF-YA6	3.5	796-816
zma-miR169a-5p	CAGCCAAGGATGACTTGCCGA	GRMZM2G000686_T06	nuclear factor Y, subunit A6	GO:0003700(sequence-specific DNA binding transcription factor activity);GO:0006355(regulation of transcription, DNA-dependent)	-	-	NF-YA6	3.5	890-910
zma-miR169a-5p	CAGCCAAGGATGACTTGCCGA	GRMZM2G000686_T04	nuclear factor Y, subunit A3	GO:0003700(sequence-specific DNA binding transcription factor activity);GO:0006355(regulation of transcription, DNA-dependent)	-	-	ATHAP2C,HAP2C,NF-YA3	3.5	962-982
zma-miR169a-5p	CAGCCAAGGATGACTTGCCGA	GRMZM2G000686_T08	nuclear factor Y, subunit A5	GO:0003700(sequence-specific DNA binding transcription factor activity);GO:0006355(regulation of transcription, DNA-dependent)	-	-	NF-YA5,NFYA5	3.5	1543-1563
zma-miR169a-5p	CAGCCAAGGATGACTTGCCGA	GRMZM2G000686_T10	nuclear factor Y, subunit A3	GO:0003700(sequence-specific DNA binding transcription factor activity);GO:0006355(regulation of transcription, DNA-dependent)	-	[K] CCAAT-binding factor, subunit B (HAP2)	ATHAP2C,HAP2C,NF-YA3	3.5	1560-1580
zma-miR169a-5p	CAGCCAAGGATGACTTGCCGA	GRMZM2G000686_T05	nuclear factor Y, subunit A6	GO:0003700(sequence-specific DNA binding transcription factor activity);GO:0006355(regulation of transcription, DNA-dependent)	-	-	NF-YA6	3.5	1765-1785
zma-miR169a-5p	CAGCCAAGGATGACTTGCCGA	GRMZM2G000686_T02	nuclear factor Y, subunit A3	GO:0003700(sequence-specific DNA binding transcription factor activity);GO:0006355(regulation of transcription, DNA-dependent)	-	-	ATHAP2C,HAP2C,NF-YA3	3.5	1816-1836
zma-miR169a-5p	CAGCCAAGGATGACTTGCCGA	GRMZM2G000686_T03	nuclear factor Y, subunit A3	GO:0003700(sequence-specific DNA binding transcription factor activity);GO:0006355(regulation of transcription, DNA-dependent)	-	[K] CCAAT-binding factor, subunit B (HAP2)	ATHAP2C,HAP2C,NF-YA3	3.5	1837-1857
zma-miR169a-5p	CAGCCAAGGATGACTTGCCGA	GRMZM2G000686_T01	nuclear factor Y, subunit A3	GO:0003700(sequence-specific DNA binding transcription factor activity);GO:0006355(regulation of transcription, DNA-dependent)	-	-	ATHAP2C,HAP2C,NF-YA3	3.5	2120-2140
zma-miR169a-5p	CAGCCAAGGATGACTTGCCGA	GRMZM5G838907_T01	-	-	-	-		1	1023-1043
zma-miR169a-5p	CAGCCAAGGATGACTTGCCGA	GRMZM2G078124_T01	-	-	-	-		3	712-732
zma-miR169a-5p	CAGCCAAGGATGACTTGCCGA	GRMZM2G040349_T02	nuclear factor Y, subunit A3	GO:0003700(sequence-specific DNA binding transcription factor activity);GO:0006355(regulation of transcription, DNA-dependent)	-	[K] CCAAT-binding factor, subunit B (HAP2)	ATHAP2C,HAP2C,NF-YA3	3.5	1873-1893
zma-miR169a-5p	CAGCCAAGGATGACTTGCCGA	GRMZM2G040349_T01	nuclear factor Y, subunit A3	GO:0003700(sequence-specific DNA binding transcription factor activity);GO:0006355(regulation of transcription, DNA-dependent)	-	[K] CCAAT-binding factor, subunit B (HAP2)	ATHAP2C,HAP2C,NF-YA3	3.5	2144-2164
zma-miR169a-5p	CAGCCAAGGATGACTTGCCGA	GRMZM2G011140_T01	-	-	-	-		4	296-317
zma-miR169a-5p	CAGCCAAGGATGACTTGCCGA	GRMZM2G011140_T02	-	-	-	-		4	296-317
sbi-MIR5565d-p3_1ss20GA	AATCCACCTCAACACATGTAGATT	GRMZM2G120578_T02	spermidine synthase 3	GO:0003824(catalytic activity)	ko00270(Cysteine and methionine metabolism);ko00330(Arginine and proline metabolism);ko00410(beta-Alanine metabolism);ko00480(Glutathione metabolism)	[E] Spermidine synthase	ATSPDS3,SPDS3,SPMS	2	1552-1575
sbi-MIR5565d-p3_1ss20GA	AATCCACCTCAACACATGTAGATT	GRMZM2G120578_T01	spermidine synthase 3	GO:0003824(catalytic activity)	ko00270(Cysteine and methionine metabolism);ko00330(Arginine and proline metabolism);ko00410(beta-Alanine metabolism);ko00480(Glutathione metabolism)	[E] Spermidine synthase	ATSPDS3,SPDS3,SPMS	2	1888-1911
sbi-MIR5565d-p3_1ss20GA	AATCCACCTCAACACATGTAGATT	AC210517.3_FGT003	heat shock protein 21	-	-	-	HSP21	3.5	1043-1066
sbi-MIR5565d-p3_1ss20GA	AATCCACCTCAACACATGTAGATT	GRMZM2G005869_T02	serine/threonine protein kinase 2	GO:0004672(protein kinase activity);GO:0005524(ATP binding);GO:0006468(protein phosphorylation);GO:0004674(protein serine/threonine kinase activity)	-	[T] Ribosomal protein S6 kinase and related proteins	ATPK19,ATPK2,ATS6K2,S6K2	3.5	12686-12709
sbi-MIR5565d-p3_1ss20GA	AATCCACCTCAACACATGTAGATT	GRMZM2G005869_T03	serine/threonine protein kinase 2	GO:0004672(protein kinase activity);GO:0005524(ATP binding);GO:0006468(protein phosphorylation);GO:0004674(protein serine/threonine kinase activity)	-	[T] Ribosomal protein S6 kinase and related proteins	ATPK19,ATPK2,ATS6K2,S6K2	3.5	12686-12709
sbi-MIR5565d-p3_1ss20GA	AATCCACCTCAACACATGTAGATT	GRMZM2G005869_T01	serine/threonine protein kinase 2	GO:0004672(protein kinase activity);GO:0005524(ATP binding);GO:0006468(protein phosphorylation);GO:0004674(protein serine/threonine kinase activity)	-	[T] Ribosomal protein S6 kinase and related proteins	ATPK19,ATPK2,ATS6K2,S6K2	3.5	13819-13842
sbi-MIR5565d-p3_1ss20GA	AATCCACCTCAACACATGTAGATT	GRMZM2G089565_T02	Ubiquitin carboxyl-terminal hydrolase family protein	-	-	-		3.5	2509-2533
sbi-MIR5565d-p3_1ss20GA	AATCCACCTCAACACATGTAGATT	GRMZM2G019538_T02	-	-	-	-		3	467-490
sbi-MIR5565d-p3_1ss20GA	AATCCACCTCAACACATGTAGATT	GRMZM2G019538_T01	-	-	-	-		3	467-490
sbi-MIR5565d-p3_1ss20GA	AATCCACCTCAACACATGTAGATT	GRMZM2G049378_T01	RAD-like 6	GO:0003682(chromatin binding)	-	-	ATRL6,RL6,RSM3	4	1965-1988
sbi-MIR5565d-p3_1ss20GA	AATCCACCTCAACACATGTAGATT	GRMZM2G008095_T02	Got1/Sft2-like vescicle transport protein family	GO:0016192(vesicle-mediated transport)	-	[U] Membrane protein involved in ER to Golgi transport		2	878-901
PC-3p-48736_38	ATTATATGTCCTCGTTGCAACGCA	AC183929.4_FGT003	-	-	-	-	-	3	264-287
PC-3p-48736_38	ATTATATGTCCTCGTTGCAACGCA	GRMZM5G834596_T03	light-regulated zinc finger protein 1	GO:0008270(zinc ion binding);GO:0005622(intracellular)	-	-	DBB3,LZF1,STH3	2	115192-115215
PC-3p-48736_38	ATTATATGTCCTCGTTGCAACGCA	GRMZM2G080546_T01	chloroplast RNA binding	GO:0003824(catalytic activity);GO:0050662(coenzyme binding);GO:0044237(cellular metabolic process)	-	[M] UDP-glucose 4-epimerase/UDP-sulfoquinovose synthase	CRB,CSP41B	3	1521-1544
PC-3p-48736_38	ATTATATGTCCTCGTTGCAACGCA	GRMZM2G054501_T01	-	-	-	-		4	1568-1591
PC-3p-48736_38	ATTATATGTCCTCGTTGCAACGCA	GRMZM2G083599_T01	O-Glycosyl hydrolases family 17 protein	GO:0004553(hydrolase activity, hydrolyzing O-glycosyl compounds);GO:0005975(carbohydrate metabolic process)	-	-		3	1804-1827
PC-3p-48736_38	ATTATATGTCCTCGTTGCAACGCA	GRMZM2G083599_T02	O-Glycosyl hydrolases family 17 protein	GO:0004553(hydrolase activity, hydrolyzing O-glycosyl compounds);GO:0005975(carbohydrate metabolic process)	-	-		3	1896-1919
PC-5p-15007_101	TAGCACTTCACCTTTAGCACA	GRMZM2G124886_T02	structural molecules	GO:0005515(protein binding);GO:0005198(structural molecule activity);GO:0006886(intracellular protein transport);GO:0016192(vesicle-mediated transport);GO:0030117(membrane coat)	-	[U] Vesicle coat complex COPI, beta' subunit		4	3138-3157
PC-5p-15007_101	TAGCACTTCACCTTTAGCACA	GRMZM2G421565_T01	Major facilitator superfamily protein	GO:0005351(sugar:hydrogen symporter activity);GO:0008643(carbohydrate transport);GO:0000139(Golgi membrane);GO:0016021(integral to membrane)	-	-	NFD4	2.5	734-755
PC-5p-15007_101	TAGCACTTCACCTTTAGCACA	GRMZM2G467123_T02	Major facilitator superfamily protein	-	-	-		2.5	1359-1380
PC-5p-15007_101	TAGCACTTCACCTTTAGCACA	GRMZM2G467123_T01	Major facilitator superfamily protein	-	-	-		2.5	1694-1715
PC-5p-15007_101	TAGCACTTCACCTTTAGCACA	GRMZM2G114325_T04	RNA-binding (RRM/RBD/RNP motifs) family protein	GO:0003676(nucleic acid binding)	-	-		4	262-282
PC-5p-15007_101	TAGCACTTCACCTTTAGCACA	GRMZM2G114325_T03	RNA-binding (RRM/RBD/RNP motifs) family protein	GO:0003676(nucleic acid binding)	-	-		4	262-282
PC-5p-15007_101	TAGCACTTCACCTTTAGCACA	GRMZM2G114325_T02	RNA-binding (RRM/RBD/RNP motifs) family protein	GO:0003676(nucleic acid binding)	-	-		4	262-282
PC-5p-15007_101	TAGCACTTCACCTTTAGCACA	GRMZM2G114325_T01	RNA-binding (RRM/RBD/RNP motifs) family protein	GO:0003676(nucleic acid binding)	-	-		4	262-282
PC-5p-15007_101	TAGCACTTCACCTTTAGCACA	GRMZM2G114325_T05	RNA-binding (RRM/RBD/RNP motifs) family protein	-	-	-		4	262-282
PC-5p-15007_101	TAGCACTTCACCTTTAGCACA	GRMZM2G001024_T03	RING/U-box superfamily protein	GO:0046872(metal ion binding)	-	[O] Predicted E3 ubiquitin ligase		4	1259-1278
PC-5p-15007_101	TAGCACTTCACCTTTAGCACA	GRMZM2G001024_T02	RING/U-box superfamily protein	GO:0046872(metal ion binding)	-	[O] Predicted E3 ubiquitin ligase		4	1245-1264
PC-5p-15007_101	TAGCACTTCACCTTTAGCACA	GRMZM2G001024_T01	RING/U-box superfamily protein	GO:0046872(metal ion binding)	-	[O] Predicted E3 ubiquitin ligase		4	1263-1282
PC-5p-15007_101	TAGCACTTCACCTTTAGCACA	AC233966.1_FGT001	Major facilitator superfamily protein	-	-	-		3	1208-1229
zma-miR167h-3p_L+1R+1	AGATCATGTTGCAGCTTCACT	GRMZM2G129987_T01	Chaperone DnaJ-domain superfamily protein	-	-	[O] Molecular chaperone (DnaJ superfamily)		3.5	480-499
zma-miR167h-3p_L+1R+1	AGATCATGTTGCAGCTTCACT	GRMZM2G464103_T01	hAT transposon superfamily protein	GO:0003677(DNA binding);GO:0046983(protein dimerization activity)	-	-		4	1858-1878
zma-miR167h-3p_L+1R+1	AGATCATGTTGCAGCTTCACT	GRMZM2G009808_T01	aconitase 3	GO:0008152(metabolic process)	-	[J] RNA-binding translational regulator IRP (aconitase superfamily)	ACO3	4	2006-2025
zma-miR167h-3p_L+1R+1	AGATCATGTTGCAGCTTCACT	GRMZM2G077256_T03	Ribosomal protein L18ae/LX family protein	-	-	-		3	1268-1287
zma-miR167h-3p_L+1R+1	AGATCATGTTGCAGCTTCACT	GRMZM2G077256_T02	Ribosomal protein L18ae/LX family protein	-	-	-		3	1268-1287
zma-miR167h-3p_L+1R+1	AGATCATGTTGCAGCTTCACT	GRMZM2G077256_T01	Ribosomal protein L18ae/LX family protein	-	-	-		3	1474-1493
zma-miR171d-3p	TGATTGAGCCGTGCCAATATC	GRMZM2G110579_T01	GRAS family transcription factor	-	-	-	ATHAM3,HAM3	1	1078-1098
zma-miR171d-3p	TGATTGAGCCGTGCCAATATC	GRMZM2G051785_T01	GRAS family transcription factor	-	-	-	ATHAM3,HAM3	1	677-697
zma-miR171d-3p	TGATTGAGCCGTGCCAATATC	GRMZM2G037792_T01	GRAS family transcription factor	-	-	-	ATHAM3,HAM3	1	1322-1342
zma-miR171d-3p	TGATTGAGCCGTGCCAATATC	GRMZM5G825321_T01	GRAS family transcription factor	-	-	-	ATHAM3,HAM3	1	507-527
zma-miR171d-3p	TGATTGAGCCGTGCCAATATC	GRMZM5G825321_T02	GRAS family transcription factor	-	-	-	ATHAM3,HAM3	1	1460-1480
PC-5p-6182_207	TAAAATCACAATTGCAAGGTG	GRMZM2G029519_T01	photolyase 1	GO:0003913(DNA photolyase activity);GO:0006281(DNA repair)	-	-	PHR1,UVR2	2	2724-2744
PC-5p-6182_207	TAAAATCACAATTGCAAGGTG	GRMZM2G002002_T01	nucleotidyltransferases	GO:0016779(nucleotidyltransferase activity)	-	[L] DNA polymerase sigma		4	3060-3079
PC-5p-6182_207	TAAAATCACAATTGCAAGGTG	GRMZM2G002002_T03	-	-	-	-	-	4	3060-3079
PC-5p-6182_207	TAAAATCACAATTGCAAGGTG	GRMZM2G002002_T02	-	-	-	-	-	4	3060-3079
PC-5p-6182_207	TAAAATCACAATTGCAAGGTG	GRMZM2G701404_T01	-	-	-	-	-	4	364-384
osa-MIR169p-p5_1ss15AG	TGTAGCCAAGGACAGACTTGCC	GRMZM5G838907_T01	-	-	-	-		4	1025-1045
osa-MIR169p-p5_1ss15AG	TGTAGCCAAGGACAGACTTGCC	GRMZM2G011140_T01	-	-	-	-		0	298-319
osa-MIR169p-p5_1ss15AG	TGTAGCCAAGGACAGACTTGCC	GRMZM2G011140_T02	-	-	-	-		0	298-319
zma-miR528a-5p	TGGAAGGGGCATGCAGAGGAG	GRMZM2G148937_T01	MATE efflux family protein	GO:0015238(drug transmembrane transporter activity);GO:0015297(antiporter activity);GO:0006855(drug transmembrane transport);GO:0055085(transmembrane transport);GO:0016020(membrane)	-	[R] Uncharacterized membrane protein, predicted efflux pump		4	102-122
zma-miR528a-5p	TGGAAGGGGCATGCAGAGGAG	GRMZM2G004160_T01	plantacyanin	GO:0005507(copper ion binding);GO:0009055(electron carrier activity)	-	-	ARPN	4	172-191
zma-miR528a-5p	TGGAAGGGGCATGCAGAGGAG	GRMZM2G004160_T02	plantacyanin	GO:0005507(copper ion binding);GO:0009055(electron carrier activity)	-	-	ARPN	4	172-191
zma-miR528a-5p	TGGAAGGGGCATGCAGAGGAG	GRMZM2G008053_T01	-	-	-	-		4	24-44
zma-miR528a-5p	TGGAAGGGGCATGCAGAGGAG	GRMZM2G054465_T01	tryptophan synthase beta type 2	-	ko00260(Glycine, serine and threonine metabolism);ko00400(Phenylalanine, tyrosine and tryptophan biosynthesis)	[E] Tryptophan synthase beta chain	TSBtype2	4	1440-1459
zma-miR528a-5p	TGGAAGGGGCATGCAGAGGAG	GRMZM2G021802_T05	DNA repair metallo-beta-lactamase family protein	-	-	-	ATSNM1,SNM1	4	521-540
zma-miR528a-5p	TGGAAGGGGCATGCAGAGGAG	GRMZM2G021802_T04	DNA repair metallo-beta-lactamase family protein	-	-	-	ATSNM1,SNM1	4	521-540
zma-miR528a-5p	TGGAAGGGGCATGCAGAGGAG	GRMZM2G021802_T03	DNA repair metallo-beta-lactamase family protein	-	-	-	ATSNM1,SNM1	4	521-540
zma-miR528a-5p	TGGAAGGGGCATGCAGAGGAG	GRMZM2G021802_T02	DNA repair metallo-beta-lactamase family protein	-	-	[L] Predicted hydrolase involved in interstrand cross-link repair	ATSNM1,SNM1	4	521-540
zma-miR528a-5p	TGGAAGGGGCATGCAGAGGAG	GRMZM2G021802_T01	DNA repair metallo-beta-lactamase family protein	-	-	[L] Predicted hydrolase involved in interstrand cross-link repair	ATSNM1,SNM1	4	521-540
zma-miR528a-5p	TGGAAGGGGCATGCAGAGGAG	GRMZM2G068271_T02	-	-	-	-		4	76-96
zma-miR528a-5p	TGGAAGGGGCATGCAGAGGAG	GRMZM2G100794_T01	zinc finger protein 1	GO:0046872(metal ion binding)	-	[R] CCCH-type Zn-finger protein	ZFN1	3.5	40-59
zma-miR408a	CTGCACTGCCTCTTCCCTGGC	GRMZM2G097851_T01	uclacyanin 1	GO:0005507(copper ion binding);GO:0009055(electron carrier activity)	-	-	UCC1	3.5	737-757
zma-miR408a	CTGCACTGCCTCTTCCCTGGC	GRMZM2G004012_T01	plantacyanin	GO:0005507(copper ion binding);GO:0009055(electron carrier activity)	-	-	ARPN	2.5	252-273
zma-miR408a	CTGCACTGCCTCTTCCCTGGC	GRMZM2G023847_T01	uclacyanin 1	GO:0005507(copper ion binding);GO:0009055(electron carrier activity)	-	-	UCC1	3	850-870
zma-miR408a	CTGCACTGCCTCTTCCCTGGC	GRMZM5G808195_T01	-	-	-	-		4	33-53
zma-miR408a	CTGCACTGCCTCTTCCCTGGC	GRMZM5G828587_T01	-	-	-	-		4	790-810
zma-miR408a	CTGCACTGCCTCTTCCCTGGC	AC177821.2_FGT002	-	-	-	-	-	4	448-469
zma-miR408a	CTGCACTGCCTCTTCCCTGGC	AC199771.4_FGT001	-	-	-	-	-	4	191-210
zma-miR408a	CTGCACTGCCTCTTCCCTGGC	GRMZM2G062396_T01	-	-	-	-	-	4	630-649
zma-miR408a	CTGCACTGCCTCTTCCCTGGC	GRMZM2G086298_T01	T-complex protein 11	-	-	-		4	1383-1402
PC-5p-117645_18	AGAGGATTGAGGGTGCTATAATCC	GRMZM2G098577_T01	MIF4G domain-containing protein / MA3 domain-containing protein	GO:0003723(RNA binding);GO:0005515(protein binding)	ko05416(Viral myocarditis)	[J] Translation initiation factor 4F, ribosome/mRNA-bridging subunit (eIF-4G)	eIFiso4G1	3	2682-2705
PC-5p-117645_18	AGAGGATTGAGGGTGCTATAATCC	GRMZM2G098577_T04	MIF4G domain-containing protein / MA3 domain-containing protein	GO:0003723(RNA binding);GO:0005515(protein binding)	-	-	eIFiso4G1	3	2687-2710
PC-5p-117645_18	AGAGGATTGAGGGTGCTATAATCC	GRMZM2G098577_T03	MIF4G domain-containing protein / MA3 domain-containing protein	GO:0003723(RNA binding);GO:0005515(protein binding)	-	-	eIFiso4G1	3	2597-2620
PC-5p-117645_18	AGAGGATTGAGGGTGCTATAATCC	GRMZM2G047949_T01	RNA helicase, ATP-dependent, SK12/DOB1 protein	GO:0003676(nucleic acid binding);GO:0005524(ATP binding);GO:0008026(ATP-dependent helicase activity);GO:0004386(helicase activity);GO:0016818(hydrolase activity, acting on acid anhydrides, in phosphorus-containing anhydrides)	-	[A] Nuclear exosomal RNA helicase MTR4, DEAD-box superfamily	HEN2	2	3543-3566

## Sheet: Table S8
Table S8 Pearson’s correlation coefficients between 35 target genes and eight key starch biosynthetic genes in the endosperm of maize inbred lines Mo17 and Ji419 at 15 and 25 DAP
miRNA family	miRNA	Target genes	Function annotation	Bt2	Sh2	GBSSI	SSI	SSIIa	SSIIIa	ISA1	SBEIIb
miR156	miR156a-5p	GRMZM2G061734	squamosa promoter-binding protein transcription factor 5 (SBP5)	-0.109734	-0.0718905	-0.139915	-0.0340277	-0.103203	0.0406586	-0.0977068	-0.136986
	miR156a-5p	GRMZM5G806833	unknown	-0.10101	-0.0851711	-0.140898	-0.0413913	-0.0949572	0.00952627	-0.0968449	-0.126598
	miR156a-5p	GRMZM2G156621	SBP31	.955**	.883**	.903**	.988**	.977**	.966**	.991**	.982**
	miR156j-5p_R-1	GRMZM2G061734	SBP5	-0.109734	-0.0718905	-0.139915	-0.0340277	-0.103203	0.0406586	-0.0977068	-0.136986
	miR156j-5p_R-1	GRMZM5G806833	unknown	-0.10101	-0.0851711	-0.140898	-0.0413913	-0.0949572	0.00952627	-0.0968449	-0.126598
	miR156j-5p_R-1	GRMZM2G156621	SBP31	.955**	.883**	.903**	.988**	.977**	.966**	.991**	.982**
miR159	miR159c-5p_L-1R-1	GRMZM2G015384	actin-related protein 4	0.331464	0.392674	0.309138	.488*	.575**	.705**	.546*	.511*
miR167	miR167a-5p_R-2	GRMZM2G035405	auxin response factor 18 (ARF18)	-0.149881	-0.128754	-0.196533	-0.0663486	-0.118336	0.0496091	-0.114423	-0.153391
	miR167a-5p_R-2	GRMZM2G475882	ARF30	-0.132176	-0.106953	-0.176659	-0.0448092	-0.103997	0.051611	-0.0997048	-0.137953
	miR167a-5p_R-2	GRMZM2G078274	ARF3	-0.0771928	-0.0574989	-0.128592	0.0227355	-0.0105495	0.135661	-0.0160475	-0.0526318
miR169	miR169a-5p	GRMZM2G000686	nuclear transcription factor y subunit a1 (NF-YA1)	.968**	.981**	.985**	.977**	.909**	.932**	.951**	.930**
	miR169a-5p	GRMZM2G037630	CCAAT-HAP2-transcription factor 23 (CA2P3)	0.121408	0.134984	0.0648256	0.242142	0.214479	0.375476	0.215094	0.176234
	miR169a-5p	GRMZM2G040349	CCAAT-HAP2-transcription factor 24 (CA2P4)	.618**	.577**	.545*	.740**	.807**	.872**	.787**	.767**
	miR169o-3p_L-1R+1	GRMZM2G009530	C2C2-GATA-transcription factor 9 (GATA9)	.619**	.580**	.550*	.737**	.787**	.848**	.771**	.750**
	miR169o-3p_L-1R+1	GRMZM2G009808	aconitase 3 (ACO3)	-0.00706835	-0.00468691	-0.0734283	0.124674	0.123145	0.262057	0.111255	0.0786922
miR171	miR171c_R+1	GRMZM2G037792	GRAS-transcription factor 79 (GRAS79)	0.163809	0.176022	0.11763	0.278699	0.235624	0.361227	0.238674	0.200922
	miR171c_R+1	GRMZM2G110579	GRAS10	0.00462592	-0.00152072	-0.0661859	0.124282	0.117547	0.253552	0.103178	0.069214
	miR171c_R+1	GRMZM5G825321	GRAS31	-0.0201499	-0.00455096	-0.0634917	0.100842	0.0815355	0.207365	0.0763666	0.0423337
miR393	miR393a-5p_L+1R-2	GRMZM5G848945	auxin signaling F-box (AFB)	0.353118	0.378248	0.311359	.464*	0.421451	.585**	0.430881	0.384867
miR394	miR394a-5p	GRMZM2G064954	F-box protein 6	.912**	.894**	.887**	.964**	.913**	.960**	.942**	.917**
miR396	miR396a-5p	GRMZM2G033612	growth-regulating factor 2a (GRF2a)	-0.111563	-0.0796189	-0.154055	-0.0117842	-0.0699925	0.0977423	-0.0641435	-0.104842
	miR396a-5p	GRMZM2G099862	GRF2b	-0.0955588	-0.0888575	-0.157602	0.00724398	-0.0112589	0.147228	-0.0193614	-0.0553425
	miR396a-5p	GRMZM2G045977	GRF3	.937**	.781**	.846**	.918**	.902**	.793**	.915**	.932**
	miR396a-5p	GRMZM2G129147	GRF5	-0.0304655	-0.00121916	-0.0737145	0.0695253	0.0163078	0.200032	0.0256152	-0.0160311
	miR396a-5p	GRMZM2G034876	GRF5a	-0.146039	-0.1457	-0.189412	-0.0887305	-0.138392	-0.0360321	-0.136836	-0.166062
	miR396a-5p	GRMZM2G041223	GRF5b	.483*	.520*	.458*	.573**	.498*	.656**	.523*	.477*
	miR396a-5p	GRMZM2G024293	nucleoside triphosphate hydrolases	0.234103	0.261739	0.183977	0.378193	0.406144	.552*	0.39047	0.35304
	miR396c_L-1	GRMZM2G033612	GRF2a	-0.111563	-0.0796189	-0.154055	-0.0117842	-0.0699925	0.0977423	-0.0641435	-0.104842
	miR396c_L-1	GRMZM2G099862	GRF2b	-0.0955588	-0.0888575	-0.157602	0.00724398	-0.0112589	0.147228	-0.0193614	-0.0553425
	miR396c_L-1	GRMZM2G045977	GRF3	.937**	.781**	.846**	.918**	.902**	.793**	.915**	.932**
	miR396c_L-1	GRMZM2G129147	GRF5	-0.0304655	-0.00121916	-0.0737145	0.0695253	0.0163078	0.200032	0.0256152	-0.0160311
	miR396c_L-1	GRMZM2G034876	GRF5a	-0.146039	-0.1457	-0.189412	-0.0887305	-0.138392	-0.0360321	-0.136836	-0.166062
	miR396c_L-1	GRMZM2G041223	GRF5b	.483*	.520*	.458*	.573**	.498*	.656**	.523*	.477*
	miR396e-5p_1ss21TA	GRMZM2G033612	GRF2a	-0.111563	-0.0796189	-0.154055	-0.0117842	-0.0699925	0.0977423	-0.0641435	-0.104842
	miR396e-5p_1ss21TA	GRMZM2G099862	GRF2b	-0.0955588	-0.0888575	-0.157602	0.00724398	-0.0112589	0.147228	-0.0193614	-0.0553425
	miR396e-5p_1ss21TA	GRMZM2G045977	GRF3	.937**	.781**	.846**	.918**	.902**	.793**	.915**	.932**
	miR396e-5p_1ss21TA	GRMZM2G129147	GRF5	-0.0304655	-0.00121916	-0.0737145	0.0695253	0.0163078	0.200032	0.0256152	-0.0160311
	miR396e-5p_1ss21TA	GRMZM2G034876	GRF5a	-0.146039	-0.1457	-0.189412	-0.0887305	-0.138392	-0.0360321	-0.136836	-0.166062
	miR396e-5p_1ss21TA	GRMZM2G041223	GRF5b	.483*	.520*	.458*	.573**	.498*	.656**	.523*	.477*
miR397	miR397a-5p	GRMZM2G094699	coatomer subunit beta-1 (COPB1)	.478*	0.433079	0.391999	.600**	.619**	.709**	.606**	.579**
miR827	miR827-5p_L+1	GRMZM2G044788	Unknown	.778**	.815**	.790**	.797**	.672**	.795**	.726**	.682**
New miRNA	PC-3p-24264_68	GRMZM2G035985	protein transport protein SEC31 homolog B	.578**	.592**	.536*	.698**	.703**	.817**	.703**	.667**
	PC-3p-462671_5	GRMZM2G473960	seed maturation protein	-0.487423	0.326365	0.512521	.972**	-.906**	-0.091992	-.759**	-.771**
	PC-3p-462671_5	GRMZM2G047161	unknown	.592**	.569**	.533*	.719**	.842**	.880**	.805**	.793**
	PC-5p-164091_13	GRMZM2G008095	vescicle transport protein	0.428949	.484*	0.40554	.560*	.568**	.714**	.565**	.523*
	PC-5p-32802_53	GRMZM2G076676	glycine-rich protein	0.418682	0.353113	0.321547	.559*	.684**	.728**	.637**	.626**
	PC-5p-345733_6	GRMZM2G053199	protein phosphatase	.901**	.884**	.882**	.949**	.896**	.932**	.923**	.898**
	PC-5p-43820_42	GRMZM2G014793	O-fucosyltransferase	0.31217	0.353876	0.276263	.448*	0.443616	.600**	0.44165	0.398776
	PC-5p-43820_42	GRMZM2G039906	cell cycle control protein	.503*	.494*	.446*	.617**	.585**	.710**	.594**	.558*
	PC-5p-253451_8	GRMZM5G814164	peroxin 3	.641**	.673**	.616**	.747**	.722**	.848**	.736**	.696**
	PC-5p-97868_21	GRMZM5G814164	peroxin 3	.641**	.673**	.616**	.747**	.722**	.848**	.736**	.696**
* Correlation was significant at the 0.05 level (2-tailed)
** Correlation was significant at the 0.01 level (2-tailed)

## Sheet: Table S9
Table S9 Primers used in this study
Experimental purpose	Gene name	Gene ID	Forward (5'-3')	Reverse (5'-3')
Expression pattern	Bt2	GRMZM2G068506	ATTACCGTTGCTGCCCTACC	ACTGCTCTCCTTTCGGTTTCTC
	Sh2	GRMZM2G429899	GGGAGCGGACACCTATGAA	AGCCTCTTGGATGCCCTTAC
	GBSSI	GRMZM2G024993	CATCTACAGGGACGCAAAGAC	CGAAGGACGACTTGAATCTCTC
	SSI	GRMZM2G129451	CTTTCGGTGAGAATGGAGAGC	GAGGACTTGTGTTCCCTGTATG
	SSIIa	GRMZM2G348551	GGGGAAGTAGGCAGGAAATCAT	CAGATAAACAGGCAGGAGTGC
	SSIIIa	GRMZM2G141399	GATGCGTTGTAGCAAGTCCA	AGTCTTGGCGCATAGTTGCT
	ISA1	GRMZM2G138060	AGGGAGGGAACAACAATACG	TCATGGTGAAGGCAACGAAT
	SBEIIb	GRMZM2G032628	GTGGGGTAGGTTTTGACTATCG	CCTCCTATTTGTCAGTGTGTGC
	NF-YA1	GRMZM2G000686	GTCGTTGGGTTGGGTCTG	CATCGGTCTTGAAGCAAAAGT
	GATA9	GRMZM2G009530	CATGTCATTCTTTGCTTCGC	GGAGGTAGCTTTGGTTTTCC
	18S rRNA	EU957665	AGCTAAAGTTGTCTCGCCCT	CGTTCGCCACTTTGTTCTCA
	miR169a	-	CAGCCAAGGATGACTTGCCGA	-
	miR169o	-	CGCAGGTCTTCTTGGCTAGCC	-
	PC-3p-336668_6	-	CATTTCTCCCCATGGATCCCCT	-
	5S rRNA	-	CGATCCCATTCCGACCTCGATAT	TTTAGGGGCGGGCTTTGACCAT
Transient expression	miR169a	-	CAGGTCGACTCTAGAGGATCCTAGGCTCGGGGACTACGG	CGATCGGGGAAATTCGAGCTCCAGGAGCAGGAGCCACGG
	miR169o	-	CAGGTCGACTCTAGAGGATCCGTAGCCAAGAATGACTTGCCTATG	CGATCGGGGAAATTCGAGCTCTGGCTAGCCAAGAAGACCTGC
	NF-YA1	GRMZM2G000686	TGCCTCTCCCGAATTCATGCTCCCTCCTCATCTCACAG	CGAGTCGGCCGAATTCTCATGCTTCGTGAACAGGCC
	GATA9	GRMZM2G009530	TGCCTCTCCCGAATTCATGTCATTCTTTGCTTCGCAGG	CGAGTCGGCCGAATTCTCACTGCTGCTGCGCGAC
Transactivation assay	GBSSI promoter	GRMZM2G024993	GTGCTCCTGGGCCTAGCGTTCA	TGCCTCGCCTTGGCTTGTCG
	SSIIIa promoter	GRMZM2G141399	AGATGCGACAGGATCACAAGTAG	AGGGCTCTGCGACCGTAG
	SBEIIb promoter	GRMZM2G032628	TGGTTTACCTTTGCCGTGAC	GCCGGAAGACTAGACTACCCTC
